# Supplementary material for: Long-Term Preoperative Atorvastatin or Rosuvastatin Use in Adult Patients before CABG Does Not Increase Incidence of Postoperative Acute Kidney Injury: A Propensity Score-Matched Analysis
Source: Pathophysiology. 2022 Jul 11;29(3):354–64. doi: 10.3390/pathophysiology29030027 (PMC9326680; doi:10.3390/pathophysiology29030027)
Supplement: Supplementary file 1 [file pathophysiology-29-00027-s001.zip]

Archive with 4 entries (4 files):
- Data Statins A_R (460).xls
- Data Statins N_A (662).xls
- Data Statins N_R (794).xls
- Tables S1-S6.pdf
