# Supplementary material for: Long-Term Preoperative Atorvastatin or Rosuvastatin Use in Adult Patients before CABG Does Not Increase Incidence of Postoperative Acute Kidney Injury: A Propensity Score-Matched Analysis
Source: Pathophysiology. 2022 Jul 11;29(3):354–64. doi: 10.3390/pathophysiology29030027 (PMC9326680; doi:10.3390/pathophysiology29030027)
Supplement: Supplementary file 1 [file pathophysiology-29-00027-s001.zip › Data Statins A_R (460).xls]

## Sheet: Лист1
Номер	№ ИБ	Возраст, лет	Возраст 2	Статин	Пол	BSA	Вес	ИМТ	Стенокардия 3-4	Диабет	ХОБЛ	АГ	ПИКС	ОНМК/МИ	Курение	ФП исходно	Бета-блокатор	Инг АПФ	БКК	НПВС	ФВ ЛЖ	КСР	КДР	КСО	КДО	Лейкоциты	Нейтрофилы абс	Нейтрофилы	Креатинин 1	Креатинин 2	ОПП1	Креатинин 3	ОПП2	Глюкоза крови	АСТ	АЛТ	Калий	ИК, мин. (суммарно)	Переж. Ao, мин. (суммарно)	Кардиоплегия	ПАК	ПМК	n graft	Артериальные шунты - 1	Артериальные шунты - 2	Артериальные шунты - 3	Венозные шунты - 1	Венозные шунты - 2	Венозные шунты - 3
350	1005.16	58	58	1	1	2.12	90	28	0	0	0	1	1	0	0	0	1	1	0	0	44	3.5	5.1	52	125	9.7		71	79	77	0	74	0	6.2			4.8	75		0	0	0	1	0	0	0	0	1	0
102	1007.16	61	61	1	1	1.95	80	28	1	0	0	1	1	0	1	0	0	0	0	0	56	3.7	5.3	57	137	8.9		68	104	84	0	99	0	5	19	19	4.9	72		0	0	0	1	0	0	0	0	1	0
802	1009.20	64.441	64	1	1	1.91	75	25.35	1	0	0	1	0	0	0	0	0	1	0	0	64	3	4.6	35	97.3	6.873	5.116	74.44	74.9	58.9	0			6.69			4.7	70		0	0	0	2	1	0	0	1	0	0
399	10381.16	65	65	1	1	1.98	83	29.41	1	0	0	1	1	0	0	0	1	1	1	1	64	3.3	6.1	43	126	7.78			123	98	0	90	0		56	151		50		0	0	0	2	1	0	0	1	0	0
136	10429.16	64	64	1	1	1.78	70	27.34	1	1	0	1	1	0	0	0	1	0	0	1	49	4	5.4	71	141	7.3			120	96	0	108	0	8.48			5.2	30		0	0	0		1	0	0	0	0	0
345	10471.16	56	56	1	1	2.04	87	30.1	1	0	0	1	1	0	0	0	1	0	0	0	58	3.5	5.1	52	122	10			127	121	0	118	0				4.6	30		0	0	0		1	0	0	0	0	0
484	11673.20	68.769	68	1	0	2.09	94	34.95	0	1	0	1	0	0	0	0	1	1	1	0	67	3.3	5.3	44.1	135.3	5.833	3.423	3.423	69.07	80.9	0	61.7	0	6.22	14	10	4.7	180	60	1	1	0	1	0	0	0	0	1	0
378	11715.20	44.172	44	1	1	2.58	125	35.37	1	0	1	1	1	0	0	0	1	1	0	0	48.6			71	138	6.946	3.403	48.99	82.8	88.3	0	82.3	0	4.84	38	97	4.7	25		0	0	0		1	0	0	0	0	0
348	11805.20	59.928	59	1	1	1.88	70	22.09	1	1	1	1	1	0	0	0	1	1	0	0	65			28	82	8.576	5.31	61.92	96.2	80.2	0	77.2	0	4.34			3.9	95		0	0	0	2	1	0	0	1	0	0
31	11987.20	70.275	70	1	0	1.82	75	30.82	0	0	0	1	0	0	0	0	1	1	0	0	60	2.8	4.2	29.6	78.6	5.665	3.05	53.85	82.3	64.3	0	96.5	1	9.75	23	23	4.4	55		0	0	0	2	1	0	0	1	0	0
207	11993.20	54.716	54	1	1	1.97	80	27.04	1	0	0	1	0	0	1	0	1	1	0	0	58	3.7	5.4	58.1	141.3	10.1	6.1	60.8	65	62.7	0	69.1	0	9.2	91	175	5.2	103		0	0	0	2	1	0	0	0	1	0
156	12155.20	63.708	63	1	1	2.31	106	33.46	1	0	0	1	0	0	1	0	1	1	0	0	57	3.5	5	50.9	118.2	7.287	3.229	44.32	96.3	73.2	0	83.5	0	4.87	53	61	5.3	112		0	0	0	1	0	0	0	0	1	0
90	12335.20	60.436	60	1	1	2.44	121	39.97	0	1	1	1	0	0	1	0	1	1	0	0	55.7			51	115	11.03	6.149	55.73	73.6	67.7	0	84.5	0	5.2	17	20	4.7	120		0	0	0	2	1	0	0	1	0	0
8	12433.20	57.258	57	1	1	2.29	100	28.91	1	0	1	1	1	0	0	0	1	1	0	0	59.9	3.4	5	47.4	118.2	7.674	3.696	48.16	79.7	74.1	0	131.5	1	5.93	19	17	4	170	36	1	0	0	1	0	0	0	0	1	0
314	12821.20	66.602	66	1	0	2.01	89	34.34	1	1	0	1	0	0	0	0	1	1	1	0	61	3.1	4.6	37.9	97.3	9.3	5.6	60.2	78.5	72	0	71	0	5.63	12	15	3.7	80		0	0	0	2	0	1	0	1	0	0
480	13207.20	57.73	57	1	1	2.09	91	31.49	1	0	0	1	0	0	0	0	1	1	0	0	61.1	4	6	70	180	9.171	6.63	72.3	74	81.5	0	62.9	0	5.7	13	8	4.7	223	107	1	1	1	1	0	0	0	0	1	0
433	13315.20	74.127	74	1	0	2.2	102	36.14	1	0	0	1	0	0	0	1	1	1	0	0	60.9	3.3	4.9	44.1	112.8	7.4	4.9	65.9	87.3	82.5	0	71.3	0	6.4	19	16	4.7	116		0	0	0	2	1	0	0	0	1	0
244	13343.20	71.374	71	1	0	1.93	78	26.99	1	0	0	1	1	0	0	0	0	1	1	0	63	3.1	4.7	37.9	102.4	6.755	4.249	62.9	74.1	70.9	0	74.5	0	4.68	18	15	4.7	90		0	0	0	2	1	0	0	0	1	0
25	13355.20	72.339	72	1	0	1.76	70	28.4	1	0	0	1	1	0	0	0	1	1	0	0	64	3.8	5.9	62	173.2	4.969	1.951	39.27	92.3	107.4	0	142.6	1	5.38	21	15	3.9	268	100	1	1	1	1	0	0	0	0	0	1
238	13399.17	68	68	1	1	2.26	98	28.95	1	0	0	1	0	0	0	0	1	1	1	0	60	3.3	4.9	54	120	7.9		55.4	78	88.3	0	92.5	0					42		0	0	0		1	0	0	0	0	0
270	13697.19	64.05	64	1	1	2.11	90	29.39	0	0	0	1	0	1	1	1	1	0	1	1	61	3.1	4.6	37.9	97.3	6.853	2.414	35.22	82.3	83.8	0	86	0	5.67			3.9	125		0	0	0	4	1	0	0	0	0	1
550	14033.20	73.399	73	1	1	1.91	74	24.44	1	0	0	1	1	0	0	0	1	1	0	0	58	3.4	4.9	47.4	112.8	7.702	4.726	61.37	88.4	140.7	1	85	0	5.85	36	35	4.2	95		0	0	0	2	1	0	0	1	0	0
535	14533.20	70.594	70	1	0	1.87	74	26.22	1	0	0	1	0	0	0	0	1	1	1	0	62	2.8	4.2	29.6	78.6	8.951	4.634	51.77	114.6	115.4	0	78.4	0	5.46	20	17	4.7	50		0	0	0	1	0	0	0	0	1	0
139	14627.20	67.28	67	1	1	2	79	24.66	1	0	0	1	0	0	1	0	1	1	0	0	65	3.2	5	41	118.2	10.63	5.323	50.07	100.7	79.7	0	91.5	0	5.69	20	22	4.7	95		0	0	0	1	0	0	0	0	1	0
219	14801.20	59.996	59	1	1	2.09	90	30.42	1	0	0	1	1	0	1	0	1	1	0	0	46			59	110	9.826	6.147	62.56	92.5	87.4	0	93	0	5.95	22	30	4.8	90		0	0	0	1	0	0	0	0	1	0
716	1485.19	65.68	65	1	1	2.2	95	29.32	1	0	0	1	0	0	0	0	1	1	0	1	62.4	3.5	5.3	50.9	135.3	5.844	3.844	65.27	74.6	72.1	0			6.12			4.4	96		0	0	0	2	1	0	0	0	1	0
171	1487.16	65	65	1	1	1.86	70	22.6	1	0	0	1	1	0	0	0	0	0	0	0	62	3.6	5.5	54	148	8		72	85	71	0	80	0	7.2	41	37	5	110		0	0	0	1	0	0	0	0	0	1
340	15005.20	59.977	59	1	1	1.97	77	24.3	1	1	0	1	0	0	0	0	1	0	0	0	55.3	3.9	5.5	65.9	147.4	8.244	4.207	51.03	124.1	108.5	0	105.9	0	6.3	24	26	4.5	171	63	1	0	1	2	1	0	0	1	0	0
438	15237.20	55.944	55	1	1	2.36	110	34.33	0	0	0	1	1	0	0	0	1	1	0	0	58			52	125	8.759	5.927	67.66	110.1	94.3	0	82.7	0	5.13	33	55	4.7	75		0	0	0	2	1	0	0	1	0	0
951	1591.16	66	66	1	1	1.99	78	24	0	0	0	1	0	1	1	1	0	1	0	0	73	3.4	6	47	177	7.9		63	77					6			5.1	71		0	0	0	1	0	0	0	0	0	1
187	16183.20	59.041	59	1	1	1.81	70	25.71	1	0	1	1	1	0	1	0	1	1	0	0	47			58	110	6.796	4.011	59.02	88.8	64.9	0	72.7	0	5.51	15	14	4.5	170		0	0	0	4	1	0	0	0	0	1
549	16329.20	65.847	65	1	0	1.84	76	30.83	1	1	1	1	0	1	0	1	0	1	0	0	54	3.6	5	54.4	118.2	7.377	4.646	62.98	112.7	155.5	1	100.4	0	21.63	13	13	4.5	45		0	0	0	2	1	0	0	1	0	0
144	16343.20	55.391	55	1	1	2.05	87	29.75	1	1	1	1	1	0	1	0	1	0	0	0	57	5.3	3.7	58.1	135.3	7.935	4.722	59.51	92.6	86.4	0	97.6	0	8.02	24	40	5.1	84		0	0	0	2	1	0	0	1	0	0
456	1683.16	52	52	1	1	1.98	82	28	1	0	0	1	0	0	1	0	1	0	0	0	65	3.3	5.2	45	132	6.3		54	92	106	0	91	0	5.3			4.1	32		0	0	0	1	0	0	0	1	0	0
383	17051.20	63.003	63	1	0	1.76	68	26.23	1	0	0	1	1	0	0	1	1	1	0	0	45	4	5.2	70	129.5	6.997	4.2	60.03	69.4	69.2	0	63	0	5.04	48	80	4.4	110		0	0	0	2	1	0	0	0	1	0
428	17105.20	63.872	63	1	1	2.04	86	29.07	1	0	1	1	1	0	0	0	1	1	0	0	61	3.1	4.6	37.9	97.3	5.1			84.4	80	0	69.3	0	5.01	22	35	4.3	145		0	0	0	2	1	0	0	0	1	0
852	1741.16	60	60	1	1	2.19	99	33	0	0	1	0	1	0	1	0	1	1	0	0	61	3.9	5.8	66	168	10		53	78			96		4.3	153	41	4.2	68		0	0	0	1	0	0	0	0	1	0
468	17555.20	59.944	59	1	0	1.91	78	28.65	0	0	0	1	0	1	0	1	0	1	0	0	61.9	3.2	4.8	41	107.5	6.2	5.728	58.94	59.8	67.7	0	51.1	0	6.52	54	60	4.4	157		0	0	0	1	0	0	0	0	1	0
162	17615.20	64.138	64	1	1	2.13	90	28.09	1	1	1	1	1	0	0	1	0	0	0	0	61.5	3.6	5.4	54.4	141.3	7.974	5.042	63.23	76.8	85.6	0	95.4	0	6.75	15	19	4.2	100		0	0	0	2	1	0	0	0	1	0
358	17821.20	65.082	65	1	0	1.82	75	30.82	1	1	1	1	0	0	0	0	1	1	1	0	63.7	3.2	4.9	41	112.8	7.612	4.707	61.84	75.1	89	0	85	0	9.7	13	17	4.2	100		0	0	0	4	1	0	0	0	0	1
534	17859.20	53.243	53	1	1	2.11	92	31.1	1	0	1	1	0	0	1	0	1	1	1	0	59.9	3.4	5	47.4	118.2	11.92	6.176	51.8	88.1	118.5	1	81.7	0	6.43	29	28	4.2	98		0	0	0	2	1	0	0	0	1	0
415	18003.20	65.753	65	1	1	2.06	86	28.08	0	0	0	1	0	0	1	0	1	0	0	0	58	3.6	5.2	54.4	129.5	5.673	3.821	67.36	84.9	88.3	0	78.3	0	5.75	39	41	4.3	180		0	0	0	1	0	0	0	0	0	1
585	18075.20	74.241	74	1	1	1.99	81	26.75	1	0	0	1	1	0	0	0	1	0	1	0	66.9	3.5	5.6	50.9	153.7	6.584	4.478	68.01	90.3	106.6	0			6.21	31	35	4.6	135		0	0	0	1	0	0	0	0	0	1
34	1809.20	64.941	64	1	1	1.78	65	21.97	1	0	0	1	0	0	0	0	1	1	1	0	46.7	4.2	5.5	78.6	147.4	7.548	4.786	63.4	102.3	93.2	0	124	1	4.83			4.2	78		0	0	0	2	1	0	0	0	1	0
511	18093.20	74.568	74	1	0	1.98	85	31.6	1	0	0	1	0	0	0	0	1	0	1	0	54	2.9	4	32.2	70	6.711	3.445	51.33	85.6	106	0	78.8	0	5.16	15	15	5	103		0	0	0	1	0	0	0	0	0	1
369	18277.20	58.463	58	1	1	2.17	95	31.02	1	0	0	1	1	0	0	0	1	1	1	0	58.9	3.5	5.1	50.9	123.8	6.253	3.172	50.72	76.2	66.6	0	61.6	0	7.05	49	34	6.1	110		0	0	0	4	1	0	0	0	0	1
423	18353.20	65.896	65	1	1	2	83	28.72	1	0	0	1	0	0	0	0	1	1	0	0	58.8			40	97	9.696	7.439	76.71	60	69.2	0	58.8	0	5.16	24	33	4.3	75		0	0	0	2	1	0	0	1	0	0
466	18367.20	54.208	54	1	1	2.23	95	27.46	1	0	1	1	0	0	1	0	1	1	0	0	60			44	110	10.26	5.714	55.71	99.5	96.5	0	80.4	0	5.89	70	113	3.9	50		0	0	0	1	0	0	0	0	1	0
231	1837.16	45	45	1	1	2.1	90	29	1	0	0	1	0	0	0	0	1	1	0	0	61	3.6	5.3	53	137	9.6			66	65	0	70	0	6.1	15	15	4.3	88		0	0	0	1	0	0	0	0	0	1
542	18641.20	73.452	73	1	0	1.96	86	34.02	1	1	0	1	0	0	0	0	1	0	0	0	56.8	3.1	4.4	37.9	87.7	7.927	5.394	68.05	90.1	193.9	1	151.6	0	2.1	14	11	4.2	172	94	1	1	0	2	1	0	0	1	0	0
370	18761.20	60.313	60	1	0	1.87	74	26.53	1	0	0	1	1	0	1	0	1	1	1	0	49	3.9	5.2	65.9	129.5	10.15	6.386	62.93	87.7	108.1	0	103.1	0	5.44	28	27	4.7	190	32	1	0	0	2	1	0	0	0	1	0
449	18765.20	65.35	65	1	1	2.01	82	26.78	1	0	0	1	0	0	0	0	1	1	0	0	58.9	3.7	5.4	58.1	141.3	9.035	6.437	71.24	92.7	83.7	0	69.5	0	6.44	16	14	4.3	90		0	0	0	2	1	0	0	0	1	0
353	18771.20	62.713	62	1	1	1.92	74	23.89	0	0	0	0	0	0	1	0	1	1	0	0	59	3.3	4.8	44.1	107.5	9.4			70.6	66.5	0	63.1	0		17	23		150	73	1	1	0	1	0	0	0	1	0	0
317	18773.20	57.516	57	1	1	2.35	110	34.72	1	0	1	1	0	0	1	0	1	1	0	0	53.4	3.9	5.4	65.9	141.3	6.725	3.362	49.99	92.5	80	0	78.8	0	6.26	19	27	4.5	150		0	0	0	1	0	0	0	0	0	1
202	18971.20	74.541	74	1	1	2.05	85	27.44	0	0	0	1	0	0	0	0	1	0	1	0	54.3			37.5	82	13.4	10.52	88.17	98	98	0	104.8	0	8.4	45	37	3.7	90		0	0	0	2	1	0	0	0	1	0
435	19171.20	72.2	72	1	0	1.84	73	26.81	1	0	1	1	1	0	0	0	1	1	1	0	65.6	2.7	4.2	27	78.6	8.686	6.061	69.78	71.4	79.2	0	67.9	0	6.68	19	8	4.2	130		0	0	0	2	1	0	0	0	1	0
421	19483.20	64.818	64	1	1	1.91	77	27.61	1	0	0	1	1	0	0	0	1	1	0	0	53.1	3.7	5.1	58.1	123.8	5.11	2.753	53.88	83.3	85.5	0	75.2	0	5	14	9	4.4	74		0	0	0	1	0	0	0	1	0	0
525	19605.20	64.374	64	1	0	2.13	102	40.86	1	0	0	1	1	0	0	0	1	1	0	0	59	3.3	4.8	44.1	107.5	7.058	4.448	63.02	115.4	140.9	0	108.1	0	8.97	28	32	3.7	40		0	0	0	1	0	0	0	0	1	0
338	19621.20	65.727	65	1	1	1.96	79	26.4	0	0	0	1	0	0	0	0	1	0	0	0	63	3.1	4.7	37.9	102.4	6.3	3.821	60.65	72.8	67.2	0	64.8	0	4.65	21	23	3.6	115		0	0	0	2	0	1	0	0	0	0
253	20089.20	59.471	59	1	1	2.45	117	35.32	1	1	0	1	1	0	1	0	1	0	1	0	59	3.3	4.8	44.1	107.5	6.467	3.019	46.69	91.6	80.1	0	82.9	0	8.16	16	23	4.4	115		0	0	0	1	0	0	0	0	1	0
316	20231.20	71.657	71	1	1	2.1	90	30.07	0	0	0	1	1	0	0	0	0	0	0	0	50			65	131	7.181	4.006	55.79	93.8	97.8	0	96.6	0	5.86	14	18	3.9	30		0	0	0		1	0	0	0	0	0
665	207.16	58	58	1	1	1.89	72	23.5	1	0	0	1	0	0	1	0	1	1	0	0	63	2	4.8	41	109	9		54	110	82	0				26	27		26		0	0	0	1	0	0	0	1	0	0
248	21157.20	49.488	49	1	1	1.91	76	26.3	0	0	1	0	0	0	1	0	1	1	0	0	60	3.3	4.9	44	112	14.38	10.17	70.76	77.8	60.8	0	64	0	7.69	16	20	4.6	85		0	0	0	2	1	0	0	1	0	0
2	21185.20	71.95	71	1	0	1.71	67	28.25	1	0	0	1	1	0	0	0	1	1	1	0	60	2.8	4.1	29.6	74.2	6.089	3.872	63.59	91.4	80	0	327.2	1	5.52	30	25	5	82		0	0	0	2	1	0	0	1	0	0
382	21213.20	56.194	56	1	1	2.43	118	37.24	0	0	0	1	1	0	0	0	1	1	0	0	55			56	127	6.769	3.954	58.41	72.5	73.8	0	67.6	0	5.64	22	22	4.7	120		0	0	0	1	0	0	0	0	1	0
404	21227.20	79.055	79	1	1	1.77	66	23.11	1	0	0	0	1	0	0	1	1	1	0	0	57	3.5	5	50.9	118.2	6.831	3.633	53.18	76.6	84.9	0	76.9	0	5.87	38	38	4.8	55		0	0	0	2	1	0	0	0	1	0
77	21229.20	63.536	63	1	1	2.43	116	35.8	0	0	0	1	1	0	0	0	1	1	0	0	44	3.9	5	65	118	9.288	6.085	65.51	88	65.3	0	84.4	0	4.28	13	22	4.4	50		0	0	0	1	0	0	0	0	1	0
225	21321.20	47.797	47	1	1	2.12	86	24.86	1	0	0	1	1	0	0	0	1	0	1	0	62	3.5	5.3	50.9	135.3	8.249	4.567	55.37	72	66.6	0	71.9	0	4.73	20	21	4.1	40		0	0	0		1	0	0	0	0	0
256	21609.20	59.557	59	1	1	2.19	92	27.17	1	0	0	1	1	0	1	0	1	1	1	0	59	3.1	4.5	37.9	92.4	8.801	6.141	69.78	79.1	64.2	0	67	0	5.9	15	18	4.6	50		0	0	0	2	1	0	0	1	0	0
237	22115.20	69.105	69	1	1	1.96	83	30.86	0	0	0	1	1	0	0	0	0	1	0	0	35			110	170	6.167	3.475	56.35	99.5	91.8	0	96.1	0	4.3	23	23	4.4	105		0	0	0	1	0	0	0	0	0	1
65	22425.20	67.816	67	1	1	2.1	86	28.73	0	0	0	1	0	0	1	0	0	0	0	0	65.2	2.9	4.5	32.2	92.4	8.035	4.57	56.87	82.2	74.7	0	96.6	0	6.62	19	40	4.4	163	61	1	1	0	1	0	0	0	1	0	0
138	22673.20	41.482	41	1	1	2.22	100	33.03	0	0	0	1	1	0	0	1	1	0	0	0	61	3.6	5.4	54.4	141.3	9.769	5.331	54.57	70.3	60	0	71.9	0	6.5	19	26	4.3	78		0	0	0	2	1	0	0	1	0	0
149	2297.20	55.332	55	1	1	2.3	105	33.14	1	0	0	1	0	0	0	1	1	1	0	0	71	3.2	5.4	41	141.3	7.329	4.48	61.13	92.4	104.4	0	115	0	4.75			4.3	136		1	0	1		1	0	0	0	0	0
49	2477.16	58	58	1	1	2.2	95	29	1	0	0	1	1	0	0	0	1	1	1	1	43	4.7	6	101	177	8.8			98	84	0	110	0		13	10	4.3	40		0	0	0	1	0	0	0	0	1	0
503	2487.20	59.663	59	1	1	2.01	83	27.73	1	0	1	1	1	0	1	0	1	0	0	0	56.9	3.3	4.7	44.1	102.4	6.979	4.5	64.61	94.2	117	0	92.8	0	4.77			4.7	105		0	0	0	1	0	0	0	0	1	0
50	25255.20	52.602	52	1	1	2.2	95	29.32	1	1	1	1	1	0	0	0	0	0	1	0	38	5.1	6.3	123.8	201.2	5.098	3.033	59.5	138.5	115.3	0	141.1	0	8.63	19	28	4.3	100		0	0	0	1	0	0	0	0	1	0
488	2581.16	54	54	1	1	1.85	75	28	1	0	0	1	1	0	0	0	1	0	0	0	63	3.7	5.3	60	135	6.7		56	78	95	0	75	0	4	34	68	4.5	89		0	0	0	1	0	0	0	0	0	1
81	2609.20	56.052	56	1	1	2.18	97	32.04	1	0	0	1	1	0	1	0	1	1	0	0	63.7	3.2	4.9	41	112.8	8.548	4.378	51.21	97.7	80.4	0	98.6	0	5.61			4.9	50		0	0	0	2	1	0	0	1	0	0
104	267.16	53	53	1	1	1.97	80	27	1	0	0	0	1	0	0	0	1	1	0	0	48	4.5	5.9	124	205	7.1		52	67	72	0	87	0	4.9	40	88	4.7	82		0	0	0	1	0	0	0	0	1	0
740	2949.16	54	54	1	1	2.32	108	34	1	0	0	1	1	0	0	0	0	0	0	0	56	3.6	5.1	55	126	7.2			80	70	0			4.4	21	19	3.9	145		0	0	0	1	0	0	0	0	0	1
440	29611.19	72.45	72	1	0	1.76	70	28.76	1	0	0	1	1	0	0	0	1	1	0	0	63	3.1	4.7	37.9	102.4	8.3			98.1	110	0	98	0	6.7	18	13	4.5	140		0	0	0	4	1	0	0	0	0	1
516	3039.20	78.566	78	1	1	1.96	80	27.68	1	0	0	1	0	0	0	1	1	1	0	0	56	3.8	5.4	62	141	5.669	3.686	65.02	133	140.6	0	112	0	5.25			4.4	189	73	1	1	0	1	0	0	0	1	0	0
375	3095.20	57.839	57	1	0	2.21	103	36.49	1	1	0	1	0	0	0	0	1	0	0	0	72			22	80	8.1			91.3	71.7	0	66	0	8			4.2	73		0	0	0	2	1	0	0	0	1	0
819	3289.16	79	79	1	0	1.86	78	31	1	0	0	1	1	0	0	0	1	1	1	0	51	4.1	5.6	74	154	5.9		52	127			178		5.8			4.6	71		0	0	0	1	0	0	0	0	1	0
896	3395.16	51	51	1	1	2.15	92	29	1	0	0	1	1	0	0	0	1	0	1	0	55	3.4	5.1	60	130	9.5		66	76			74		4.1			4.7	95		0	0	0	1	0	0	0	0	1	0
858	3413.16	68	68	1	1	2.08	90	31	1	1	0	1	0	0	1	0	1	1	0	0	62	3.6	5.1	54	127	9.1		68	68			93		4.7			4.3	170		0	0	0	1	0	0	0	0	0	1
830	3437.16	60	60	1	1	1.89	76	27	0	0	0	1	1	0	1	0	1	1	0	0	64	3.3	4.9	45	112	10		60	81			120		4.1			4.7	56		0	0	0	1	0	0	0	0	1	0
103	3457.20	60.977	60	1	1	1.99	80	26.12	1	0	1	1	1	0	1	0	1	0	0	0	60.7	3.5	5.2	50.9	129.5	10.35	6.099	58.92	107.8	73.6	0	88.6	0	5.57	14	24	5	45		0	0	0	1	0	0	0	1	0	0
904	351.16	57	57	1	1	1.89	75	26	1	0	0	1	0	0	0	0	1	1	0	0	68	3.4	5.5	47	147	8		61	64			72		4.3	21	17	4.3	60		0	0	0	1	0	0	0	0	1	0
10	3513.16	74	74	1	0	1.97	82	29	1	0	0	1	0	0	0	0	1	0	0	0	67	3.1	5	37	121	8.3			87	160	1	216	1	5.1			4.2	68		0	0	0	1	0	0	0	0	1	0
347	3517.16	66	66	1	1	2.04	87	30	1	0	0	1	1	0	0	0	1	0	0	0	55			45	100	6.9		7.2	101	85	0	82	0	5			4.2	65		0	0	0	1	0	0	0	0	1	0
441	3753.16	69	69	1	0	1.88	76	28	1	1	0	1	1	0	0	0	1	1	0	0	65	3.4	5.3	48	136	5.2		6.1	44	56	0	44	0	6.2			4.4	87		0	0	0	1	0	0	0	0	0	1
120	3753.20	78.485	78	1	1	1.77	68	25.59	1	0	0	1	1	0	0	0	1	1	0	0	62	3	4.5	35	92.4	7.329	4.017	54.81	91.9	69.3	0	82.6	0	4.76			4.7	55		0	0	0	2	1	0	0	1	0	0
100	3979.16	56	56	1	1	2.19	100	34.6	1	1	0	1	1	0	1	0	1	0	0	0	37			117	187	7.6		54	126	140	0	155	0	5.3	25	34	3.5	170		0	0	0	1	0	0	0	0	0	1
448	4091.20	56.727	56	1	1	1.98	82	28.37	1	1	0	1	0	0	1	1	1	0	0	0	60	3.2	4.7	41	102.4	9.314	4.489	48.2	78	86	0	72	0	9.56			4.2	50		0	0	0	2	1	0	0	1	0	0
130	4097.20	51.724	51	1	1	2.13	95	32.87	1	0	1	1	1	0	1	0	1	0	0	0	57	4.3	6.2	83	194	9.324	4.843	51.94	76	67	0	79.7	0	5.7			4.1	125		0	0	0	1	0	0	0	0	0	1
372	4173.20	48.474	48	1	1	1.95	78	26.37	0	0	1	1	1	0	1	0	1	1	0	0	47.5	4.1	5.4	74.2	141.3	7.633	4.041	52.94	95.9	89.9	0	84.8	0	4.58			4.4	115		0	0	0	2	1	0	0	0	1	0
122	4205.16	45	45	1	1	2.13	95	32	1	0	0	1	1	0	0	0	1	1	1	0	66	3.6	5.7	55	162	5.6		51	71	68	0	81	0	4.9	39	62	4.8	80		0	0	0	1	0	0	0	0	1	0
78	4265.20	63.799	63	1	1	2.34	107	32.3	1	0	1	1	1	0	1	1	1	1	0	0	52.2	3.8	5.2	62	129.5	7.688	4.475	58.21	105.8	80.5	0	99.6	0	5.36			4.7	85		0	0	0	2	1	0	0	1	0	0
873	427.16	69	69	1	1	1.89	78	29	1	0	0	1	0	0	0	0	1	0	0	0	60	305	5.6	51	154	7.7		50	103			85		5.2			4.9	102		0	0	0	1	0	0	0	0	1	0
576	4275.16	56	56	1	1	2.2	98	32	1	0	0	1	1	0	0	0	1	1	0	0	54	4	5.6	71	155	6.7		57	94	120	0			5	43	67	5	65		0	0	0	1	0	0	0	0	1	0
48	4287.16	68	68	1	1	1.94	76	24	0	0	0	1	1	0	0	1	0	1	1	0	63	3.1	4.7	39	105	10		57	106	95	0	121	0	4.8	54	28	5.4	139	87	1	1	0	1	0	0	0	1	0	0
864	4343.16	50	50	1	1	2.1	86	25	0	0	0	1	0	0	0	0	0	0	0	0	65	3.1	4.8	38	108	5.7		60	91			91		4.3			2.7	82	27	1	0	0	1	0	0	0	1	0	0
157	4351.20	60.466	60	1	1	1.79	65	21.47	1	0	0	1	0	0	0	0	1	0	1	0	75.6	2.2	3.9	16.2	65.9	7.226	5.051	69.89	89.7	70.9	0	81	0	4.75			3.8	160		0	0	0	1	0	0	0	0	0	1
870	4377.16	52	52	1	1	1.98	78	24	1	0	0	1	1	0	1	0	1	1	0	0	65	2.8	4.4	30	86	7.9		53	92			86		4			5	35		0	0	0	1	0	0	0	1	0	0
583	4447.16	52	52	1	0	1.9	79	30	1	0	0	1	1	0	1	0	1	1	0	0	57	3.5	5.1	51	126	10		47		111								49		0	0	0	1	0	0	0	1	0	0
613	4491.20	70.579	70	1	1	2.23	100	32.28	1	1	0	1	0	1	0	0	1	1	0	0	57			55	130	6.787	5.323	8.43	84	94	0			9.03			4.2	45		0	0	0	2	1	0	0	1	0	0
417	4585.16	48	48	1	0	2.12	95	34	1	1	0	1	1	0	0	0	1	0	0	0	60	3.1	4.6	39	100	9.4		66	52	69	0	59	0	5.4			4.1	87		0	0	0	1	0	0	0	0	1	0
278	4593.20	54.844	54	1	1	2.12	94	32.53	1	1	1	1	1	0	0	1	1	0	0	0	50.9	4.2	5.7	78.6	160	8.035	4.296	53.46	74.1	68	0	69.5	0	4.86			4.3	135		0	0	0	1	0	0	0	0	0	1
249	4795.20	57.985	57	1	1	1.83	70	24.22	0	0	0	1	0	0	1	0	1	0	0	0	59	3.3	4.8	44.1	107.5	10.26	6.475	63.12	68.4	64.4	0	67.6	0	4.9			4.3	149		0	0	0	4	1	0	0	0	0	1
319	4913.20	64.619	64	1	1	1.98	80	26.73	0	0	0	1	0	0	0	0	0	1	0	0	61	3.1	4.6	37.9	97.3	5.059	2.839	56.12	98.2	99.7	0	98.4	0	5.79			3.7	70		0	0	0	2	1	0	0	1	0	0
968	4919.16	67	67	1	0	1.98	83	33	1	0	0	1	1	0	0	0	1	1	1	0	58	3.2	4.5	40	94	5.8			60					6.3	35	37	3.7	37		0	0	0	1	0	0	0	1	0	0
617	5005.16	55	55	1	1	1.99	80	26	1	0	0	1	0	0	0	0	1	1	0	0	65			39	111	6.4			96	93	0			5.1			4.5	80		0	0	0	1	0	0	0	0	1	0
113	5021.16	55	55	1	1	2.01	80	25	1	0	0	1	0	0	1	0	1	1	0	0	66	3.5	5	42	123	7		64	109	75	0	89	0	6.4			4.1	145	93	1	1	0	1	0	0	0	0	1	0
76	5023.20	69.232	69	1	1	1.94	76	24.54	1	1	0	1	0	0	0	0	1	1	0	0	63	3.6	5.5	54.4	147.4	7.435	5.204	69.99	94.2	74.8	0	94	0	13.41			4.6	172		0	0	0	1	0	0	0	0	0	1
857	5107.16	62	62	1	1	2.07	88	29	0	0	0	1	0	0	0	0	1	0	0	0	62	4.1	6.1	82	189	5.2		46	78			94		4.7	23	24	4.1	93		0	0	0	1	0	0	0	0	0	1
715	5213.19	63.43	63	1	0	1.81	75	31.22	1	1	0	1	0	0	0	0	1	1	0	1	64.4	2.8	4.3	29.6	83.1	10.85	7.295	67.21	70.7	72.5	0			7.1			4.3	55		0	0	0	2	1	0	0	1	0	0
56	5229.16	62	62	1	0	2.06	87	29	1	0	0	1	1	0	0	0	0	1	0	0	63	3.1	5	37	116				79	67	0	92	0	6.2	35	39	4.4	44		0	0	0	1	0	0	0	0	1	0
818	5273.16	64	64	1	0	2.15	98	35	1	1	0	0	0	0	0	0	1	1	0	0	56	4	5.7	69	156	5.5		68	93			189		5.7	39	47	5	43		0	0	0	1	0	0	0	1	0	0
132	5393.17	65	65	1	1	1.95	79	27.34	1	0	0	1	1	0	0	0	1	1	0	0	46	3.8	5	61	120	5.6		52.5	75.8	66	0	78.6	0	5.8			4.7	145		0	0	0	1	0	0	0	0	1	0
443	5417.16	75	75	1	0	1.68	65	27	1	1	0	1	1	0	0	0	0	0	0	0	59	2.8	4	29	70	8.7		55	85	104	0	91	0	6.8			4.1	80		0	0	0	1	0	0	0	0	0	1
305	5481.20	53.275	53	1	1	2.18	97	32.04	1	0	1	1	1	0	1	0	1	0	0	0	64	3	4.6	35	97.3	8.598	3.943	45.86	78.3	74.5	0	73.8	0	6.06	40	61	4.6	35		0	0	0	1	0	0	0	1	0	0
315	5503.17	67	67	1	0	2.02	89	33.5	0	0	0	1	1	0	0	0	1	0	0	0	48	3.7	5.2	43	84	6.9		61.5	63	63	0	62	0		26	31		96		0	0	0	1	0	0	0	0	0	1
397	5525.20	61.394	61	1	1	2.05	92	35.06	1	0	0	1	0	0	0	0	1	0	1	0	74	3	5.3	35	135	7.335	4.475	61.02	97.5	80.5	0	72.8	0	5.82			5.7	50		0	0	0	2	1	0	0	1	0	0
23	5593.17	49	49	1	1	1.81	65	20.52	1	0	0	1	1	0	0	0	1	1	0	0	50	3.3	4.7	48	97			40	96	66	0	101.8	1	6.5			4.6	91		0	0	0	1	0	0	0	0	1	0
527	5605.16	69	69	1	1	1.96	80	27	1	0	0	1	0	0	1	0	1	1	1	0	58	4.1	5.8	73	165	7.9		52.6	76	118	1	84	0	5.9	23	21	5	56		0	0	0	1	0	0	0	0	1	0
834	5651.16	66	66	1	1	2.13	92	30	1	0	0	1	0	0	1	0	0	0	1	0	74	2.9	5.1	33	124	8.2		75	89			110		5.5			4.6	68		0	0	0	1	0	0	0	0	1	0
406	5659.20	72.655	72	1	1	2.21	102	35.29	1	0	0	1	0	0	1	0	1	1	0	0	63.7	3.2	4.9	41	112.8	9.298	5.038	54.19	88.7	85.8	0	77.6	0	4.72	22	27	4.9	180		0	0	0	4	1	0	0	0	0	1
373	5743.20	54.7	54	1	1	2.09	86	26.54	1	0	0	1	1	0	0	0	1	0	0	0	49.6			63	125	13.17	9.943	75.5	88.2	82.4	0	77	0	6			4.4	121		0	0	0	4	1	0	0	0	0	1
62	5795.16	64	64	1	1	2.07	82	24	1	0	0	1	0	1	0	0	1	1	0	0	54	3.6	5	54	121	9.5			87	73	0	96	0	6			4.6	87		0	0	0	1	0	0	0	0	0	1
447	5835.20	61.522	61	1	1	2.04	85	28.08	1	1	1	1	0	0	1	0	1	0	0	0	55.9	3.4	4.8	47.4	107.5	7.228	4.073	56.34	75.8	80.7	0	67.1	0	6.35			4.2	117		0	0	0	2	1	0	0	0	1	0
523	5843.20	60.124	60	1	1	2.28	105	34.29	0	0	0	1	0	0	0	0	1	0	0	0	61.1	4	6	70	180	9.99	6.691	66.98	97.5	108.8	0	78.2	0	5.16	14	18	4.7	197	65	1	1	0	1	0	0	0	0	1	0
595	5857.16	53	53	1	1	2.36	110	34	1	0	0	1	1	0	0	0	1	1	0	0	64	3.1	5.3	37	139				91	102	0			5.7	30	47	5.2	58		0	0	0	1	0	0	0	0	1	0
196	5895.16	78	78	1	1	1.83	72	26	0	0	0	1	0	0	0	0	1	1	0	0	55	3.5	4.9	50	111	12.6		72	89	103	0	110	0	4.6			4.3	144		0	0	0	1	0	0	0	0	0	1
60	5917.19	65.07	65	1	1	2	84	29.76	0	0	0	1	1	0	0	0	1	1	0	0	61.9	3.2	4.8	41	107.5	6.891	4.781	69.38	84.9	71.5	0	94.8	0	4.72			4.3			0	0	0	2	1	0	0	0	1	0
832	593.16	57	57	1	1	2.31	103	30	1	0	0	1	0	0	1	0	1	0	1	0	72	3	5.1	35	124	6.4			89			119		6.7	41	53	4.6	88		0	0	0	1	0	0	0	1	0	0
741	5939.16	56	56	1	1	2.14	92	29	1	0	0	1	1	0	0	0	1	0	1	0	60	3.2	5.2	52	130	6.5			93	70	0				81	43		54		0	0	0	1	0	0	0	0	1	0
760	5955.16	54	54	1	1	2.36	107	31	1	0	0	1	1	0	0	0	1	1	1	0	51	4.6	6.3	90	203	7.6			83	68	0			6.4			4.7	95		0	0	0	1	0	0	0	0	1	0
844	6007.16	58	58	1	1	2.27	102	31	1	0	1	1	1	0	1	0	1	1	1	0	50	4.4	6	87		8.3			97			101		6.9	58	31	4	60		0	0	0	1	0	0	0	0	1	0
158	6077.16	77	77	1	0	1.89	75	26	1	0	0	1	1	0	0	0	1	0	0	0	60	2.8	4.1	29	72	7.5		60	20	68	1	78	0	5.5	36	20	4.9	69		0	0	0	1	0	0	0	0	1	0
84	6123.16	58	58	1	1	2.26	101	31	1	0	0	1	0	0	0	0	1	1	0	0	60	3.2	5.2	50	128	6.6			98	72	0	90	0	5	68	46	4.4	67		0	0	0	1	0	0	0	0	1	0
598	6185.20	61.613	61	1	1	2.05	91	33.83	0	0	0	1	0	0	0	0	1	1	1	0	62.4	3.5	5.3	50.9	135.3	8.688	4.833	55.63	162.3	100.6	0			4.71			4.9	69		0	0	0	1	0	0	0	0	1	0
759	6235.20	51.111	51	1	1	1.86	73	25.86	0	0	0	1	1	0	1	0	1	0	1	0	48			77	150	9.351	5.547	59.32	94.8	68.2	0			5.17			5	165	63	1	0	0	1	0	0	0	0	1	0
739	6243.16	65	65	1	1	2.04	85	28	1	0	0	1	1	0	1	0	0	1	0	0	53	3.9	5.4	77	150	7.5		61	76	70	0			5.5			4.3	77		0	0	0	1	0	0	0	0	1	0
564	6481.16	54	54	1	0	2.01	88	33	1	0	0	1	0	0	0	0	1	0	1	0	57	3.5	5	51	120	4.9		55	72	216	1	66	0	8.3	48	63	4.4	62		0	0	0	1	0	0	0	0	1	0
541	657.16	63	63	1	0	1.74	68	27	0	0	0	1	1	0	0	0	0	1	0	0	65	3	4.7	36	106	6		57	109	139	1	97	0	5.9			5.1	123		0	0	0	1	0	0	0	0	0	1
27	659.16	64	64	1	0	2.03	89	33	1	0	0	1	1	0	0	0	1	1	0	0	63	3.6		56	150	3.9			65	50	0	85	1		121	218		119		0	0	0	1	0	0	0	0	0	1
824	6661.16	65	65	1	1	1.85	73	26	0	0	0	1	1	0	0	0	0	0	0	0	57			30	85	7.7		47				137						130		0	0	0	1	0	0	0	0	0	1
211	6815.16	64	64	1	0	1.8	75	32	1	0	0	1	0	0	0	0	1	1	1	0	65	2.7	4.7	28	173	9		56	62	56	0	62	0	5.2	23	38	4.3	82		0	0	0	1	0	0	0	0	1	0
292	695.16	80	80	1	1	1.78	67	24	1	0	0	1	1	0	0	0	1	1	0	0	53	4	5	73	156	6		56	77	117	1	117	0	4.3	27	23	4.9	211	89	1	1	0	1	0	0	0	1	0	0
52	6993.20	66.713	66	1	1	2.22	97	29.94	1	0	1	1	1	0	1	0	0	0	1	0	50			78	157	7.414	4.92	66.36	100.9	79.2	0	104.6	0	5.49	15	13	4.4	148		0	0	0	1	0	0	0	0	0	1
296	7275.17	61	61	1	1	2.2	96	29.96	1	0	0	1	0	0	0	0	1	1	0	0	53	3.6	5.2	66	142	8.7		58.7	107	74	0	74	0	7	19	14	4.4	40		0	0	0		1	0	0	0	0	0
159	729.16	55	55	1	1	2.27	106	35	1	0	0	1	0	0	0	0	0	1	1	0	59	3.4	4.9	47	115	9.8		70	85	56	0	66	0		22	33		65		0	0	0	1	0	0	0	0	1	0
578	753.16	67	67	1	1	1.86	72	24	1	0	0	1	1	0	0	0	1	1	0	0	48			74	143				84	118	1			6	47	61	4.4	53		0	0	0	1	0	0	0	0	1	0
376	8709.20	68.079	68	1	1	2.1	94	33.71	1	0	0	1	1	0	0	0	1	1	0	0	39.5			101	167	11.31	8.666	76.63	114.2	123	0	117	0	8.54	22	29	4.8	90		0	0	0	4	0	0	0	0	0	0
146	8785.20	68.183	68	1	1	2.18	94	29.34	1	0	1	1	1	0	1	0	1	1	1	0	46			88	164	8.331	4.557	54.7	71.6	66.6	0	77.5	0	5.36	14	13	4.5	120		0	0	0	1	0	0	0	0	0	1
259	8915.18	66.41	66	1	0	2.05	94	37.65	1	0	0	1	1	0	0	0	1	1	1	0	65	3.4	5.3	47.4	135.3	4.495	2.785	61.96	72.1	72.3	0	75	0	5.93			4	80		0	0	0	1	0	0	0	0	1	0
493	8983.20	70.81	70	1	1	1.61	58	23.23	1	0	0	1	1	0	0	0	1	1	0	0	53			45	96	8.029	4.291	53.45	112.9	122.8	0	101.9	0	5.21			5.1	183	53	1	1	0	1	0	0	0	0	1	0
274	9027.20	58.425	58	1	1	2.38	104	27.92	1	0	0	1	1	0	1	0	1	1	0	0	62.2	3.7	5.6	58.1	153.7	12.2	6.649	54.49	75.8	71.4	0	73.1	0	5.08	22	30	4.8	117		0	0	0	1	0	0	0	0	0	1
804	9529.16	65	65	1	1	2.02	85	29.41	1	0	0	1	1	0	1	0	1	1	0	1	53	5.3	3.7	60	135	6.07		44.8	76	58	0						4.7	27		0	0	0		1	0	0	0	0	0
126	9547.20	47.302	47	1	0	1.78	70	27.34	1	0	1	1	1	0	1	0	1	1	0	0	56.9	3.3	4.7	44.1	102.4	6.6			62.4	48.4	0	61.3	0		95	190		87		0	0	0	1	0	0	0	1	0	0
66	9623.20	65.922	65	1	1	1.56	53	20.2	1	0	1	1	1	0	1	0	1	1	0	0	68	2.8	4.5	29.6	92.4	5.455	2.879	52.78	70	61.4	0	82.4	0	4.63	21	14	4.4	85		0	0	0	2	1	0	0	0	1	0
301	9691.20	73.678	73	1	0	1.69	66	27.83	1	0	0	1	0	0	0	0	1	0	1	0	61	2.7	4	27	70	4.491	3.239	72.13	78.7	59.7	0	59.5	0	5.45	35	42	4.6	109		0	0	0	4	1	0	0	0	0	1
212	9881.20	61.205	61	1	0	1.8	72	28.12	1	0	1	1	1	0	0	0	1	1	0	0	56.9	3.3	4.7	44.1	102.4	6.3			64.4	50.1	0	56.1	0		17	16		140		0	0	0	1	0	0	0	0	0	1
775	10011.16	59	59	0	1	2.23	95	27.76	1	0	0	1	1	0	0	0	1	0	0	1	53	3.7	5.3	66	145	13.2		74.5	81	65	0			4.86			4.7	65		0	0	0	2	1	0	0	1	0	0
367	10015.18	61.74	61	0	1	1.86	76	28.96	1	0	0	1	0	0	1	0	1	1	0	0	59.9	3.4	5	47.4	118.2	8.939	4.659	52.12	62.4	67	0	62.4	0	4.42			5.3	61		0	0	0	2	1	0	0	1	0	0
855	10219.16	73	73	0	0	1.68	64	26.3	1	0	0	1	0	0	0	0	1	0	0	0	57	3.5	4.7	47	104	3.8			96			94					4.8	90		0	0	0	2	1	0	0	1	0	0
833	10247.16	61	61	0	1	2.01	86	30.84	1	0	0	1	1	0	0	0	1	0	0	1	72	3.1	5.3	37	133	9.6			97			112		4.12			4.7	66		0	0	0	1	0	0	0	0	1	0
772	10329.16	60	60	0	0	1.99	85	31.22	1	0	0	0	0	0	0	0	0	0	0	1	63	3.4	5.1	50	124	10.8			80	66	0			5.02			4.6	96		0	0	0	1	0	0	0	0	1	0
365	10333.18	77.59	77	0	1	1.98	80	26.73	1	0	0	1	0	0	0	0	1	1	0	0	58	3.6	5.2	53	129	7.114	4.273	60.06	75.9	84.9	0	80.5	0	5.81			5	72		0	0	0	1	0	0	0	0	1	0
201	1047.17	68	68	0	1	2.03	86	29.76	1	1	0	1	0	0	0	0	1	1	0	0	64	3.9	5.4	64	140	9.9			107.8	64.8	0	71.7	0	7.43	19	16	3.8	40		0	0	0	1	0	0	0	1	0	0
660	10497.16	56	56	0	1	2.3	100	28.6	0	0	0	0	0	0	0	1	1	0	0	0	61	3.8	5.7	62	160	4.2			92	83	0			5.35	24	25	5.4	103	66	1	1	0	1	0	0	0	1	0	0
285	10793.18	67.84	67	0	1	1.97	84	31.62	1	0	0	1	1	0	0	0	1	1	0	0	55.1	3.7	5.2	58.1	129.5	6.182	3.892	62.96	85.3	94	0	94.8	0	5.67			3.9	80		0	0	0	2	1	0	0	1	0	0
835	10857.16	67	67	0	0	1.8	72	28.12	1	0	0	1	1	0	0	0	1	0	0	1	56	3.8	5.4	62	140	5.686		46.13	74			109		5.52			4.6	76		0	0	0	2	1	0	0	1	0	0
752	10865.16	62	62	0	1	2.3	108	35.67	1	1	0	1	0	0	1	1	1	0	0	1	57	3.9	5.5	65	150	7.2		52.9	80	69	0			5.76			5.4	80		0	0	0	2	1	0	0	0	1	0
333	10895.19	55.39	55	0	1	2.36	110	33.95	1	1	0	1	1	0	1	0	1	1	1	1	58.9	3.5	5.1	50.9	123.8	8.007	4.825	60.26	67.4	68	0	66	0	5.35			4	52		0	0	0	2	1	0	0	0	1	0
738	10977.16	47	47	0	1	2.02	82	26.47	0	0	0	0	0	0	1	0	0	0	0	0	62	3.4	5.1	49	127	7.33		67	75	70	0				37	33		90		0	0	0	1	0	0	0	0	1	0
582	11145.18	62.56	62	0	1	1.88	78	30.47	1	1	0	1	1	0	0	0	1	1	0	0	47.6	3.8	5	62	118.2	8.358	4.493	53.76	101	114	0			9.17			5.3	186		0	0	0	4	1	0	0	0	0	1
142	11193.18	66.72	66	0	1	1.9	72	22.72	1	1	0	1	0	0	0	0	1	0	0	0	58.9	3.7	5.4	58.1	141.3	7.689	5.187	67.46	70.8	65.8	0	77	0	5.25			4.5	93		0	0	0	1	0	0	0	0	0	1
321	11289.18	62.99	62	0	1	2.16	95	31.38	0	0	0	1	1	0	0	1	1	1	0	0	60.7	3.5	5.2	50.9	129.5	8.217	4.816	58.61	94.6	71.9	0	70.5	0	4.91			4.4	140		0	0	0	2	1	0	0	0	1	0
176	11433.18	57.83	57	0	1	2	82	27.72	1	0	0	1	1	0	1	0	1	1	0	0	57	3.5	5	50.9	118.2	4.9				91		99.7	0					66		0	0	0	2	1	0	0	1	0	0
838	11583.16	44	44	0	1	2.1	85	25.38	1	0	0	1	1	0	1	0	1	1	0	1	48	3.9	5.1	66	125	8.2		48.6	100			104.2		5.6			4.4	72		0	0	0	1	0	0	0	0	1	0
45	11635.16	62	62	0	1	1.86	70	22.6	1	1	0	1	1	0	0	0	1	0	0	0	67	2.9	4.7	33	104	7.1		58.8	69	81	0	108.8	1	7.01			4.4	37		0	0	0		1	0	0	0	0	0
596	11659.16	71	71	0	1	1.99	80	25.83	1	0	0	1	1	0	0	1	1	1	0	1	50	3.8	5.1	62	125	7.47		69.5	122	101.6	0			6.15			4.9	78		0	0	0	2	1	0	0	0	1	0
619	11739.16	70	70	0	1	1.8	65	20.98	1	0	0	1	0	0	0	0	1	1	0	0	62	3.5	5.3	51	133	7.1			86	91.3	0			4.65			4	70		0	0	0	1	0	0	0	0	1	0
711	11869.16	47	47	0	1	2.49	120	35.83	1	1	0	1	1	0	0	0	1	1	0	1	60	3.6	5.3	54	136	9.8			70	73	0			6.57			4.5	53		0	0	0	2	1	0	0	1	0	0
85	12265.18	50.82	50	0	1	1.88	74	25.91	0	0	0	1	1	0	0	0	1	1	1	0	59.5	4.2	6.2	78.6	194	8.69	5.015	57.71	78.4	67	0	84.9	0	5.75			4.2	91		0	0	0	2	1	0	0	0	1	0
901	12375.16	71	71	0	1	2.11	97	36.96	1	0	0	1	1	0	0	0	1	1	1	0	55	3.7	5.2	58	128	8.352		58.48	80.2			72.2		4.85			4.2	75		0	0	0	2	1	0	0	1	0	0
105	12379.16	50	50	0	1	2.28	105	34.29	1	0	0	1	1	0	0	0	0	0	0	0	57	3.6	5.1	55	127	9.449		44.67	97.7	93.4	0	108.2	0	4.77			4	31		0	0	0		1	0	0	0	0	0
504	12419.20	68.493	68	0	1	2.31	105	32.41	1	0	0	1	0	0	0	1	1	1	0	0	60	3.2	4.7	41	102.4	6.143	3.453	56.2	79.3	111.4	1	86	0	6.84			4.7	205	68	1	0	1	2	1	0	0	0	1	0
780	12443.19	59.32	59	0	1	1.75	68	26.56	0	0	0	1	1	0	0	0	0	0	0	0	57.9	3.2	4.6	41	97.3	7.34	3.542	48.25	66.9	64	0			5.61	23	41	4	60		0	0	0	1	0	0	0	1	0	0
198	1245.16	61	61	0	1	2	82	27	1	0	0	1	0	0	0	0	1	1	0	0	64	3.2	5	42	120	4.6		52	98	87	0	94	0	5.9	44	76	5.1	100		0	0	0	1	0	0	0	0	0	1
616	12461.19	60.75	60	0	1	2.17	92	27.77	1	0	0	1	1	0	1	0	1	1	0	1	58	3.8	5.5	62	147.4	7.559	3.642	48.18	94.5	93	0			4.78			3.7	108		0	0	0	2	1	0	0	0	1	0
453	12467.18	62.79	62	0	1	1.96	85	33.2	1	0	0	1	1	0	0	0	1	1	0	0	61.2	2.9	4.3	32.2	83.1	7.064	3.32	47	83.7	94	0	79.2	0	5.46			4.5	45		0	0	0	2	1	0	0	1	0	0
807	12513.16	62	62	0	1	2.02	82	26.47	1	0	0	1	0	0	1	0	1	0	1	1	62	3.3	4.9	44	118	11.6		59.9	68.4	57.6	0			5.48			4.7	53		0	0	0	2	1	0	0	1	0	0
398	1253.17	60	60	0	0	1.92	80	30.11	1	1	0	1	1	0	0	0	0	1	0	0	61	3.2	4.9	40	111	6.7		52.1	77.3	67	0	59.1	0	5.3			4.1	87		0	0	0	2	1	0	0	0	1	0
768	12535.16	65	65	0	1	2.05	89	31.53	1	0	0	1	0	0	0	0	1	0	0	0	58	3.3	4.9	47	113	5.9		62	74.3	66.4	0			6.1			4.2	91		0	0	0	2	1	0	0	0	1	0
700	12537.16	70	70	0	0	1.74	65	23.88	1	0	0	1	1	0	0	0	1	1	1	1	61	3.3	4.4	35	88	10			84.6	75	0			5.8			5	65		0	0	0	1	0	0	0	1	0	0
657	12539.19	52.56	52	0	1	2.14	100	37.64	1	0	0	1	1	0	0	0	0	0	0	0	55.9	3.4	4.8	47.4	107.5	7.707	4.814	62.46	99.8	83.5	0			5.91	20	20	3.3	70		0	0	0	2	1	0	0	1	0	0
744	12655.16	43	43	0	1	2.15	88	25.44	1	0	0	1	0	0	1	0	0	0	0	1	62	3.3	4.9	44	116	6.172		57.03	78	69.8	0			5.3			4	105		0	0	0	2	1	0	0	0	1	0
491	12689.18	65.64	65	0	1	2.34	108	33.33	1	0	0	1	1	0	0	0	1	1	0	0	58	3.6	5.2	57	135	8.402	4.809	57.24	92.4	92	0	71.3	0	5.43			4.8	110		0	0	0	2	1	0	0	0	1	0
290	12747.18	62.54	62	0	0				1	0	0	1	1	0	0	0	1	1	0	0	54.9	3.5	4.9	50.9	112.8	5.946	3.009	50.61	71.8	191.1	1	191.1	0	5.65			4.2	55		0	0	0	1	0	0	0	1	0	0
86	12805.19	76.63	76	0	1	1.76	65	22.76	1	1	0	1	0	0	0	0	1	0	0	0	56	2.6	4.7	24.6	102.4	7.63	4.816	63.12	82.8	72.7	0	89.8	0	6.25			4.4			0	0	0	4	1	0	0	0	0	1
671	12829.16	64	64	0	0	1.99	88	34.37	1	0	0	1	1	0	0	0	0	1	0	0	55	3.4	4.9	49	113	6		50	91.5	80.9	0			5.93			5.1	73		0	0	0	2	1	0	0	1	0	0
497	13167.19	61.74	61	0	1	2.17	94	29.67	0	0	0	1	1	0	0	0	1	0	0	1	47.5	4.1	5.4	74.2	141.3	8.901	4.993	56.1	90	98.7	0	76.9	0	4.23	20	30		80		0	0	0	2	1	0	0	1	0	0
813	1327.20	67.419	67	0	0	2.05	92	35.06	1	0	1	1	1	0	0	1	1	0	1	0	46.7	4.7	6.1	102.4	186.9	7.473	4.665	62.44	83.4	54.5	0			5.93			4.8	100		0	0	0	2	0	1	0	0	0	0
430	13483.18	66.42	66	0	1	2	81	26.45	1	0	0	1	1	0	1	0	1	1	0	0	57	3.3	4.8	46	106	8.212	5.395	65.69	58.8	95	1	84.2	0	6.58			4.6	117		0	0	0	1	0	0	0	0	1	0
168	13661.18	73.65	73	0	0	1.92	80	29.74	1	0	0	1	0	0	0	0	1	1	0	0	60	3.3	4.9	45	113	9.009	5.724	63.54	84.2	76	0	85.2	0	5.4			5	75		0	0	0	2	1	0	0	1	0	0
83	13693.18	70.53	70	0	1	1.94	75	23.67	1	0	0	0	0	0	0	0	1	1	0	0	70.4	3	5	35	118.2	5.262	2.519	47.87	83.1	69	0	87.1	0	5.81			4.9	110		0	0	0	2	1	0	0	0	1	0
708	13705.19	64.42	64	0	1	2.05	85	27.44	1	0	0	1	1	0	0	0	0	0	0	0	60.9	3.3	4.9	44.1	112.8	7.5		63.4	76.5	74	0			4.99	34	37	3.1	71	40	1	0	0	2	1	0	0	0	1	0
395	1393.19	65.27	65	0	1	1.87	75	27.55	0	0	0	1	0	0	0	0	0	0	0	0	57.9	3.2	4.6	41	97.3	7.668	3.977	51.86	91.6	97	0	89.4	0	5.6	22	33	4.5	148	77	1	1	0	2	1	0	0	1	0	0
850	13971.16	75	75	0	0	1.64	62	26.14	1	0	0	1	1	0	0	0	1	0	0	0	55	3.3	4.6	45	100	5.926		48.81	82.7			96.5		4.88			4.8	75		0	0	0	1	0	0	0	1	0	0
620	14029.18	56.02	56	0	1	2.31	103	30.42	1	0	0	1	1	0	0	0	1	0	0	0	44.3	3.9	5	65.9	118.2	6.779	3.867	57.05	81.7	91	0			4.97			4.5	105		0	0	0	2	1	0	0	0	1	0
38	14183.18	63.04	63	0	1	2.13	88	26.57	1	0	0	1	1	0	0	0	1	0	0	0	56.9	3.3	4.7	44.1	102.4	7.434	4.815	64.77	100.5	67	0	96.1	1	5.55			4.1	95		0	0	0	2	1	0	0	1	0	0
313	1455.20	57.936	57	0	1	2.17	95	30.67	0	0	0	1	1	0	0	0	1	1	0	0	55.3	3.9	5.5	65.9	147	5.917	3.064	51.77	107	81	0	80	0	4.72	14	21	4.4	65		0	0	0	2	1	0	0	1	0	0
151	14553.18	42.68	42	0	1	2.17	95	30.67	0	0	0	0	0	0	0	0	0	0	0	0	61.9	3.2	4.8	41	107.5	7.991	4.582	57.34	85	76	0	86.5	0	5.29			5	70		0	0	0	2	1	0	0	1	0	0
559	14597.18	74.56	74	0	1	2.24	108	40.15	0	0	0	1	0	0	0	1	0	0	0	0	56.2	3.8	5.4	62	141.3	12.6	8.043	63.84	105.4	110	0	12.9	0	5.69			4	103		0	0	0	2	1	0	0	1	0	0
190	14647.20	59.332	59	0	1	1.98	80	26.73	1	0	1	1	1	0	0	0	1	1	0	0	60	3.5	5.2	50.9	129.5	6.724	4.38	65.13	91.5	83.9	0	91.5	0	5.41	36	36	4.7	145		0	0	0	2	1	0	0	0	1	0
40	14717.18	55.13	55	0	1	2.04	84	27.12	1	0	0	1	1	0	0	0	1	0	0	0	61.7	3.4	5.1	47.4	123.8	7.801	4.072	52.2	66	65	0	93.9	1	4.81			3.5	50		0	0	0	2	1	0	0	1	0	0
360	14811.18	45.41	45	0	1	2.05	85	27.44	1	0	0	1	0	0	0	0	1	1	0	0	61.7	3.4	5.1	47.4	123.8	11.08	6.332	57.16	72.2	69.3	0	65.2	0	4.88			4.3	33		0	0	0		1	0	0	0	0	0
277	14867.18	63.65	63	0	1	1.98	81	27.38	1	0	0	1	1	0	1	0	1	1	0	0	53.1	3.7	5.1	58.1	123.8	7.955	4.197	52.76	83.7	81	0	82.5	0	5.23			4.4	80		0	0	0	2	1	0	0	0	1	0
487	149.16	59	59	0	1				1	0	0	1	0	0	0	0	1	1	0	0	60	3.3	4.8	44	110	3.7		32	82	124	1	104	0				4.2	111		0	0	0	1	0	0	0	0	0	1
419	15039.18	50.19	50	0	1	2.11	92	31.1	1	0	0	1	1	0	0	0	1	0	0	0	61.9	3.2	4.8	41	107.5	6.527	3.928	60.17	84.8	81	0	70.9	0	7.19			3.9	55		0	0	0	2	1	0	0	1	0	0
482	15121.20	72.318	72	0	0	2.22	106	39.41	1	0	0	1	0	0	0	0	1	1	1	0	62.4	2.8	4.2	29.6	78.6	14.93	7.212	48.32	85.7	81.8	0	63	0	8.97	21	24	4.4	140		0	0	0	4	1	0	0	0	0	1
241	15213.18	42.5	42	0	0	1.87	74	26.53	1	0	0	1	0	0	0	0	1	1	0	0	63	3.1	4.7	37.9	102.4	5.683	2.505	44.08	54.8	45.6	0	49.7	0	4.75			4.1	35		0	0	0		1	0	0	0	0	0
82	15267.20	68.41	68	0	1	1.75	68	26.56	1	0	0	1	0	0	0	0	1	1	0	0	59	3.3	4.8	44.1	107.5	5.776	4.192	72.56	91.8	79.9	0	98	0	4.16	22	22	5.2	95		0	0	0	2	1	0	0	0	1	0
304	15369.18	57.28	57	0	1	1.86	73	25.86	1	1	0	1	1	0	1	0	1	1	0	0	52.8	4.2	5.8	78.6	166.6	6.579	4.176	63.48	83.7	79	0	78.5	0	7.15			4	58		0	0	0	2	1	0	0	1	0	0
298	15379.20	61.602	61	0	0	1.78	70	27.34	1	0	0	1	0	0	0	0	1	1	0	0	59	3.1	4.5	37.9	92.4	5.903	3.084	52.25	73	63.8	0	63.8	0	5.19	92	125	4.1	108	53	1	0	1	2	1	0	0	1	0	0
469	15423.20	73.969	73	0	1	1.96	80	27.68	1	0	1	1	1	0	1	1	1	1	0	0	65	2.9	4.5	32.2	92.4	4.622	3.339	72.24	95.8	104.5	0	87.6	0	4.4	20	22	4.3	120		0	0	0	2	1	0	0	0	1	0
344	15425.18	61.16	61	0	1	2.17	90	26.3	1	0	0	1	0	0	0	0	0	1	1	0	62.4	3.5	5.3	50.9	135.3	6.965	4.275	61.39	72.2	73	0	70.1	0	5.78			4.9	45		0	0	0	2	1	0	0	1	0	0
521	15427.18	62.17	62	0	0	1.97	84	31.62	1	0	0	1	1	0	0	0	1	0	0	0	58	3.6	5.2	54.4	129.5	5.166	2.721	52.67	76.4	112	1	82	0	4.94			4.7	105		0	0	0	1	0	0	0	0	0	1
723	15445.19	68.33	68	0	0	1.79	72	28.84	0	0	0	1	1	0	0	0	1	1	1	1	63.6	2.7	4.1	27	74.2	5.642	2.499	44.29	74.7	71.6	0			5.5			5.3	60		0	0	0	2	1	0	0	1	0	0
16	15463.20	60.947	60	0	1	2.15	90	27.17	0	0	0	1	1	0	0	1	0	1	0	0	43.1	4.7	6	102.4	180	8.049	5.252	65.25	82	70	0	117.9	1	4.7	18	10	4.1	20		0	0	0		1	0	0	0	0	0
9	15483.16	62	62	0	1	2.04	88	31.18	1	0	0	1	1	0	1	1	1	0	0	1	43	4.3	5.5	84	147	8.1			94.4	71.5	0	128.4	1	4.74			5	155		0	0	0	1	0	0	0	0	0	1
148	15495.20	63.063	63	0	0	1.89	77	28.63	1	0	0	1	1	0	0	0	0	1	1	0	51.8	3.6	4.9	54.4	112.8	6.466	3.733	57.73	101	83.8	0	94.4	0	5.1	46	53	4.8	110		0	0	0	1	0	0	0	0	0	1
179	15537.18	63.55	63	0	1	2.51	123	37.13	1	0	1	1	1	0	1	1	1	0	0	0	34	5.3	6.3	132	201	7.1			148	130	0	138.6	0	5.7	48	34	4.5	100		0	0	0	2	1	0	0	1	0	0
264	15655.18	79.08	79	0	0	1.63	62	26.84	1	0	0	1	1	0	0	0	0	0	1	0	59	3.1	4.5	37.9	92.4	8.159	5.377	65.9	76.6	83	0	85.5	0	5.46	22	19	3.8	74		0	0	0	2	0	1	0	0	0	0
422	15681.20	58.205	58	0	0	1.61	61	27.11	1	0	1	1	0	0	1	0	0	1	1	0	59	3.1	4.5	37.9	92.4	8.802	4.55	51.69	67.5	70	0	59.6	0	5.34	19	20	4.3	77		0	0	0	2	1	0	0	1	0	0
946	1569.19	49.05	49	0	1	2.16	94	30.35	1	0	0	1	1	0	0	0	1	1	0	1	59			43	105	6.666	3.984	59.77	79.4					5.07			4.5	30		0	0	0		1	0	0	0	0	0
215	15693.18	65.37	65	0	1	2.17	95	30.67	1	0	0	1	1	0	0	0	1	1	0	0	56.9	3.3	4.7	44.1	102.4	7.784	4.529	58.18	113.1	106	0	111.7	0	4.69			4	105		0	0	0	2	1	0	0	0	1	0
288	15749.18	58.31	58	0	1	2.11	90	29.39	1	0	0	1	0	0	0	0	1	1	1	0	67.9	3.1	5	37.9	118.2	9.803	6.606	67.39	104.3	94.8	0	95	0	5.06			4.5	97		0	0	0	2	1	0	0	0	1	0
42	15807.20	56.869	56	0	1	2.17	98	33.51	1	0	0	1	0	0	1	0	1	1	0	0	61.7	3.4	5.1	47.4	123.8	6.85	4.465	65.18	73.8	73.8	0	102.6	1	7.07	35	46	4.6	170	75	1	1	0	1	0	0	0	1	0	0
956	15885.16	57	57	0	1	2.02	83	27.1	1	0	0	1	1	0	0	0	1	1	0	0	49	4.2	5.6	79	154	11.5			73.3					6.31	23	32	4.2	94		0	0	0	2	1	0	0	1	0	0
46	15923.18	74.94	74	0	0	1.81	74	30.02	1	0	0	1	1	0	0	0	1	1	0	0	55.9	3.4	4.8	47.4	107.5	9.684	5.172	53.41	126.7	130	0	157.5	1	5.64			5	75		0	0	0	2	1	0	0	0	1	0
688	16143.19	67.57	67	0	0	1.89	80	32.05	0	0	0	1	1	0	0	1	1	1	0	1	77.1	2.6	4.8	24.6	107.5	5.481	2.9	52.91	84	76.1	0			5.19			4.2	100		0	0	0	2	1	0	0	0	1	0
883	1623.17	63	63	0	1	2.19	98	32.74	1	0	0	1	0	0	1	0	1	1	0	0	64	3.2	5	41	116	7.5		64.1	86.2			79		6			4.6	69		0	0	0	2	1	0	0	0	1	0
284	16317.20	69.866	69	0	1	1.98	83	29.76	0	0	1	1	1	0	1	1	1	1	1	0	47.3			58	110	6.982	4.644	66.52	115.6	91.1	0	91.9	0	4.95	26	29	4.3	80		0	0	0	2	1	0	0	1	0	0
788	16337.20	74.788	74	0	1	1.86	72	24.91	0	1	0	1	0	0	0	0	0	1	0	0	56			27	62	10.91	6.982	64.01	71.8	63.3	0			5.5	16	15	4.4	70		0	0	0	1	0	0	0	0	1	0
719	16357.18	56.49	56	0	1	2.1	89	28.73	1	0	0	1	1	0	0	0	1	1	1	0	57.9	3.2	4.6	41	97.3	8.093	4.7	58.07	82.8	72	0			4.47	110	187	5.2	106		0	0	0	2	1	0	0	0	1	0
384	16359.18	69.86	69	0	1	2.23	98	30.25	1	0	0	0	0	0	1	0	0	0	0	0	58.9	3.7	5.4	58.1	141.3	7.743	3.953	51.05	69.8	68	0	61.8	0	5.42	19	20	5	68		0	0	0	2	1	0	0	1	0	0
591	165.16	42	42	0	1	2.44	114	33.3	1	0	0	1	0	0	1	0	1	1	0	0	56	3.6	5.1	55	126	8.1			133	104	0			4.4	65	79	4.6	75		0	0	0	1	0	0	0	0	1	0
782	16529.18	71.04	71	0	1	1.74	63	21.55	0	0	0	1	1	0	1	0	1	0	1	0	38			88	142	7.063	4.006	56.72	77.4	64	0			5.32			4.5	77		0	0	0	2	1	0	0	0	1	0
385	16545.20	52.75	52	0	1	2.1	92	31.83	1	0	1	1	1	0	1	0	1	1	0	0	61	3.1	4.6	37.9	97.3	7.168	3.004	41.91	82.3	78.2	0	71.6	0	4.59	12	15	4.6	148		0	0	0	1	0	0	0	0	1	0
324	16575.19	61.24	61	0	1	1.67	62	24.52	1	0	0	1	1	0	1	0	0	1	0	1	50			36	72	12.82	8.277	64.57	101.6	96.3	0	94.7	0	5.49			4.4	150		0	0	0	1	0	0	0	0	0	1
463	16577.18	65.45	65	0	1	2.05	85	27.76	1	1	0	1	1	0	0	0	1	1	0	0	50.8	3.7	5	58.1	118.2	9.321	5.1	54.72	94.2	106	0	90.2	0	6.09	26	45	4.2	125		0	0	0	1	0	0	0	0	0	1
131	16653.18	59.53	59	0	1	1.95	81	29.04	0	0	0	1	0	0	0	0	0	0	0	0	67.4	3	4.8	35	107.5	7.299	4.526	62.01	80.5	61.3	0	74	0	5.02	56	81	4.1	95		0	0	0	1	0	0	0	0	1	0
335	16743.16	62	62	0	1	2.09	87	27.46	1	0	0	1	0	0	0	0	1	0	1	1	55	4.3	6	83	186	5.95			78	67	0	64.9	0		40	16		100		0	0	0	2	1	0	0	1	0	0
622	16795.20	68.646	68	0	1	2.2	99	32.7	0	0	0	1	0	0	0	0	1	1	1	0	68	2.3	3.7	18.1	58.1	4.523	2.217	49.02	81.4	90	0			4.98	27	25	4.2	226	127	1	1	1		1	0	0	0	0	0
359	16807.16	63	63	0	0	1.94	87	37.17	1	0	0	1	1	0	0	1	1	0	0	1	70	2.2	3.6	27	53	6.745		50.57	104	91.8	0	87.7	0	5.08			4.4	223	72	1	1	0	1	0	0	0	1	0	0
252	16831.19	56.45	56	0	0	1.93	85	35.38	1	1	0	1	0	0	0	0	1	1	1	1	66.9	2.9	4.6	32.2	97.3	8.366	4.164	49.78	83.7	67.8	0	70.8	0	18.22			4.3	90		0	0	0	2	1	0	0	0	1	0
803	1697.20	70.083	70	0	0	1.81	73	28.8	1	0	0	1	0	0	0	0	1	1	0	0	64	3	4.6	35	97.3	5.583	3.389	60.71	69.5	58.4	0			5.93	20	21	4.4	90		0	0	0	2	1	0	0	0	1	0
174	16999.18	64.18	64	0	1	2.02	82	26.17	1	0	0	1	1	0	1	0	1	1	1	0	61.5	3.6	5.4	54.4	141.3	11.93	7.045	59.07	59.6	62	0	70.8	0	4.46	20	28	4.2			0	0	0	1	0	0	0	0	1	0
806	17081.16	54	54	0	1	2	80	25.25	1	0	0	1	0	0	1	0	1	0	0	1	59	3.1	4.5	38	93	9.141		49.61	67.6	57.6	0			4.87			4.9	119		0	0	0	2	1	0	0	0	1	0
473	1711.19	58.51	58	0	1	2.26	102	32.19	0	0	0	1	1	0	0	0	0	1	0	1	57.1	3.7	5.3	58.1	135.3	6.604	3.565	53.97	98.3	102.7	0	85.4	0	4.93			4.6	70		0	0	0	2	1	0	0	1	0	0
98	17167.18	71.92	71	0	0	1.79	73	30	0	0	0	1	1	0	0	1	1	1	1	0	79.3	2.3	4.4	18.1	87.7	7.014	3.821	54.47	85.3	65.9	0	81.5	0	5.44	17	12	4.8	159		0	0	0	1	0	0	0	0	0	1
436	17191.18	46.37	46	0	1	2.11	93	32.18	0	0	0	1	1	1	1	0	1	0	0	0	58.9	3.7	5.4	58.1	141.3	12.67	8.837	69.73	93	87.8	0	76.4	0	5.08			4.3	119	43	1	0	0	1	0	0	0	1	0	0
912	17209.16	56	56	0	1	2.2	100	33.8	1	0	0	1	0	0	0	0	1	0	1	0	56	3.8	5.4	62	141	6.7		49.9	73			66.5		5.05			4.7	84		0	0	0	2	1	0	0	0	1	0
53	17223.19	50.87	50	0	1	2.13	90	28.41	1	0	0	1	0	0	0	0	1	1	0	1	60.7	3.5	5.2	50.9	129.5	13.4			72	60.4	0	85.6	0		25	66		90		0	0	0	1	0	0	0	0	1	0
810	17229.16	70	70	0	1	1.96	80	27.68	0	0	0	1	0	0	0	0	1	0	0	0	54	2.1	4.2	37	81	5.2			57	56.2	0				11	8		51		0	0	0	1	0	0	0	1	0	0
336	17333.20	52.769	52	0	1	1.81	70	25.4	0	0	0	0	1	0	0	0	1	1	0	0	59	3.4	5	47.4	118.2	7			61.4	65.5	0	63.4	0		73	127		115		0	0	0	4	1	0	0	0	0	1
11	17343.19	60.94	60	0	1	2.07	92	33.79	1	1	0	1	1	0	0	0	1	1	0	0	63	3.1	4.7	37.9	102.4	9.236	4.78	51.75	109.1	107.8	0	162.9	1	13.31			4.1	129		0	0	0	1	0	0	0	0	1	0
781	17381.19	56.43	56	0	0	2.17	102	37.92	1	0	0	0	1	0	0	0	1	1	0	0	60	3.2	4.7	41	102.4	6.841	3.827	55.95	70.2	64	0			5.26			4.5	40		0	0	0		1	0	0	0	0	0
474	17385.18	57.55	57	0	1	2.02	82	26.47	0	0	0	1	1	0	0	0	1	1	0	1	56.9	3.3	4.7	44.1	102.4	6.217	3.057	49.17	87.9	102	0	84.4	0	5.6	81	126	4.3	82		0	0	0	1	0	0	0	0	1	0
72	1741.20	58.305	58	0	0	1.95	82	30.12	0	1	1	1	0	0	0	0	0	1	0	0	65.8	3	4.7	35	102.4	9.169	6.066	66.15	71.8	70.6	0	91.1	0	5.35			4.5	70		0	0	0	2	1	0	0	1	0	0
507	17413.18	65.32	65	0	1	1.77	64	21.14	0	0	0	1	0	1	0	0	1	0	1	0	62.1	3	4.5	35	92.4	9.134	6.259	68.52	100.5	109	0	82.6	0	6.13	20	30	4.3	79		0	0	0	1	0	0	0	0	1	0
118	17535.18	63.62	63	0	1	1.65	59	21.94	0	0	0	1	1	0	1	0	1	0	0	0	58.9	3.5	5.1	50.9	123.8	9.45	6.413	67.86	106.8	86.4	0	100	0	5.75	19	23	5.4	207	52	1	0	0	1	0	0	0	1	0	0
374	17559.18	64.81	64	0	1	1.91	74	24.44	1	0	0	1	0	0	1	0	1	0	0	0	60	3.2	4.7	41	102.4	8.158	5.623	68.93	107.1	113.6	0	108	0	5.94			4.2	80		0	0	0	2	1	0	0	1	0	0
461	1763.17	58	58	0	1	2.14	92	29.7	1	0	0	1	0	0	0	0	1	1	0	0	56.9	3.3	4.7	44.1	102	6.1		44.8	88.6	93	0	77.6	0	4.8	28	36	4.3	144		0	0	0	2	1	0	0	0	1	0
551	17891.19	70.54	70	0	0	1.89	80	32.05	1	1	0	1	1	0	0	0	1	0	0	1	60.4	3.9	5.8	65.9	166.6	5.3		59.4	130	139.1	0	81.4	0	6.8			4.9	125	80	1	1	0	1	0	0	0	1	0	0
320	17931.20	61.241	61	0	0	1.9	75	25.95	1	0	0	1	1	0	0	0	1	1	0	0	58.9	3.3	4.8	37	90	7	3.5	50.2	93.8	68.1	0	66.8	0	5.27	20	14	4.2	80		0	0	0	2	1	0	0	1	0	0
70	17997.17	60	60	0	1	1.95	80	28.34	1	0	0	1	1	0	0	0	0	0	0	0	47	3.4	5	49	120	9.077	6.22	68.52	109.1	76.1	0	97	0	7.4			4.3	68		0	0	0	2	1	0	0	1	0	0
816	18061.16	65	65	0	1	1.75	62	20.48	1	0	0	1	1	0	1	0	1	0	1	0	60	2.8	4.1	30	75	7.192		52.5	56.6	52	0			5.26			4.9	80		0	0	0	1	0	0	0	0	1	0
188	18101.19	57.89	57	0	0	1.73	67	26.84	1	0	0	1	1	0	0	0	1	1	1	1	62.4	2.8	4.2	29.6	78.6	7.22	5.231	72.46	70.2	61.5	0	69.3	0	5.28			4.6	107		0	0	0	2	1	0	0	0	1	0
302	18261.18	68.71	68	0	1	1.82	71	26.08	1	0	0	1	0	1	0	0	1	1	0	1	55.5	3	4.2	35	78.6	8.059	5.496	68.2	98.9	89	0	88.7	0	5.68	21	22	4.9	70		0	0	0	2	1	0	0	1	0	0
279	18263.20	66.288	66	0	1	2.15	95	32.11	0	0	1	1	1	0	1	1	1	1	0	0	54.2	3.8	5.3	62	135	5.245	3.546	67.61	82.4	66.6	0	67.8	0	6.1	27	24	4.8	100		0	0	0	2	1	0	0	0	1	0
689	18315.19	59.16	59	0	1	1.93	80	29.38	0	0	0	1	0	0	1	0	0	0	0	0	59	3.3	4.8	44.1	107.5	10.2	6.279	61.56	110.2	76.1	0			7.42			5.6	73		0	0	0	2	1	0	0	0	1	0
728	18357.19	51.14	51	0	1	1.95	80	28.34	1	1	0	0	0	0	1	0	1	0	0	1	69.6	2.8	4.6	29.6	97.3	8.028	4.793	59.71	82.2	71.4	0			14.12			4.6	125	62	1	1	0		1	0	0	0	0	0
745	18363.19	64.4	64	0	1	2.06	85	27.13	0	0	0	1	1	0	0	0	1	1	0	1	56	3.6	5.1	54.4	123.8	7.282	4.405	60.49	97	69.8	0			6			4.5	65		0	0	0	2	1	0	0	1	0	0
30	18419.18	56.35	56	0	0	1.99	87	33.15	1	1	0	1	0	1	0	0	1	1	1	0	61.9	3.2	4.8	41	107.5	9.631	6.305	65.46	96.1	98	0	131.5	1	8.33			4.4	100		1	0	0	4	1	0	0	0	0	1
762	1859.17	71	71	0	0	1.76	73	32.44	1	0	0	1	1	0	0	0	1	1	0	0	59	3.1	4.5	38	93	10.2		69	64.6	67.5	0			6.7			4.2	99		0	0	0	2	1	0	0	0	1	0
183	1867.17	67	67	0	1	2.08	88	28.73	1	0	0	1	1	0	0	0	1	1	0	0	59	3.3	4.7	45	110	10.5		65.9	92.6	87	0	95.1	0	7.2			4.5	115		0	0	0	2	1	0	0	0	1	0
318	18737.18	63.92	63	0	1	2.2	98	32	0	0	0	1	0	0	0	0	1	1	1	0	64.6	3.6	5.6	54.4	153.7	7.843	4.599	58.63	123.5	73	0	71.8	0	6.12			3.7	167		0	0	0	2	1	0	0	0	1	0
568	18865.19	70.01	70	0	1	2.1	90	30.08	1	1	0	1	1	1	0	1	1	1	1	1	46.7			72	135	6.938	3.134	45.18	99.4	163.1	1			6.48			3.7	127		0	0	0	1	0	0	0	0	0	1
141	1891.17	59	59	0	1	1.85	70	23.39	0	0	1	1	1	0	1	0	1	1	0	0	47	3.3	5	63	120	6.1		55.6	80.8	69.1	0	80.6	0	7.4			4.4	115		0	0	0	2	1	0	0	0	1	0
546	18975.20	66.044	66	0	1	2.02	84	28.39	1	0	0	1	0	0	1	1	1	1	1	0	56			37	84	7.055	4.739	67.18	92.1	118.3	0	71.5	0	4.87	21	25	5	110		0	0	0	2	1	0	0	1	0	0
471	19121.20	74.138	74	0	1	1.87	71	23.45	1	0	0	1	1	1	0	0	0	1	1	0	64			28	78	8.3			129	105.1	0	88.1	0		18	19	5	45		0	0	0	2	1	0	0	1	0	0
182	19985.19	53.57	53	0	1	2.19	100	34.6	1	0	0	1	0	0	1	0	1	0	0	1	62.4	3.5	5.3	50.9	135.3	8.873	3.735	42.09	70.3	63.4	0	71.6	0	4.57				120		0	0	0	2	1	0	0	0	1	0
414	20063.16	57	57	0	1	2	78	23.55	1	0	0	1	1	0	0	0	0	0	0	0	42	4.9	6.2	110	200	11.2		54.7	85.9	100.9	0	91.4	0	4.64	17	14	4.3	86		0	0	0	1	0	0	0	0	0	1
227	2011.17	57	57	0	1	2.03	82	25.88	1	0	1	1	0	0	1	0	0	0	0	0	61	3.4	5	38	138	9.8		70.1	73.9	65	0	70.3	0	4.9			4.9	98		0	0	0	2	1	0	0	1	0	0
173	20861.16	62	62	0	1	1.99	80	25.83	1	0	0	0	1	0	1	1	1	0	0	1	36			91	141	7.9		61.3	75.9	64	0	72.8	0	5.29			5.1	120		0	0	0		1	0	0	0	0	0
809	20883.16	51	51	0	1	2.34	110	35.51	1	0	0	1	1	0	1	0	1	0	0	1	60	3.5	5.2	52	130	12.56		75.82	76	57.1	0				80	46		88		0	0	0	2	1	0	0	1	0	0
221	2111.20	63.305	63	0	1	2.2	95	29.32	1	1	0	1	1	0	1	0	1	1	0	0	67.4	3.3	5.3	44.1	135.3	5.662	3.077	54.34	84.3	77.9	0	83.5	0	10.51			4.8	120		0	0	0	4	1	0	0	0	0	1
434	21337.20	54.041	54	0	1	2.19	97	31.67	0	1	0	1	0	0	0	0	1	0	0	0	60	3.4	5	47.4	118	7.451	4.89	65.63	72.8	78.7	0	67.5	0	9.42	19	30	4.4	129		0	0	0	1	0	0	0	0	0	1
312	21387.20	71.732	71	0	1	1.98	83	29.41	0	0	0	1	0	0	0	1	1	1	0	0	35			117	180	6.093	3.859	63.33	104.3	107.2	0	106.2	0	6.59	22	57	4.5	67		0	0	0		1	0	0	0	0	0
560	21415.20	60.602	60	0	1	1.97	77	24.03	1	0	1	1	0	0	1	0	1	0	0	0	63.3	2.9	4.4	32.2	87.7	9.659	5.478	56.72	73.5	159.5	1	57.3	0	5.16	18	32	4.5	60		0	0	0		1	0	0	0	0	0
573	21549.19	64.73	64	0	1	2.02	84	28.39	1	0	0	1	1	0	0	0	0	0	0	0	46.7	4.2	5.5	78.6	147.4	3.754	1.709	45.53	107.4	124.9	0			5.05			4.4	214	48	1	0	1	4	0	0	0	0	0	0
326	2163.17	51	51	0	1	1.97	82	29.4	1	0	0	1	1	0	0	0	1	1	0	0	60	3.3	4.9	45	113	8.4		45.2	81.6	71.4	0	69.7	0	8.1			4.7	64		0	0	0	2	1	0	0	1	0	0
557	21655.20	74.31	74	0	0	1.78	70	27.34	0	0	0	1	0	0	0	1	0	0	0	0	65	2.9	4.5	32.2	92.4	6.169	2.894	46.91	163.2	149	0	72.9	0	6.68	18	15	4.9	148	70	1	0	1	1	0	0	0	1	0	0
659	21723.19	59.76	59	0	1	2.35	110	34.72	1	1	0	1	1	0	0	0	1	1	0	0	48.3	4	5.3	70	135.3	9.448	5.008	53.01	81.5	83	0			6.54			4.7	90		0	0	0	2	1	0	0	0	1	0
403	21813.20	68.652	68	0	0	1.77	70	28.04	1	1	0	1	1	1	0	0	1	0	1	0	59	3.1	4.5	37.9	92.4	10.88	6.877	63.23	93.2	86.9	0	78.9	0	8.45	17	13	4.4	80		0	0	0	2	1	0	0	0	1	0
605	21905.19	73.03	73	0	1	2	82	27.72	0	0	0	1	1	0	0	0	1	1	1	1	59	2.9	4.2	32.2	78.6	8.058	5.658	70.22	120.8	96.4	0			6.4			4.3	80		0	0	0	2	1	0	0	1	0	0
427	22247.18	67.3	67	0	1	2.51	117	32.07	1	0	0	1	1	0	0	0	1	1	0	0	60.6	3.7	5.5	58.1	147.4	4.844	3.031	62.58	67.1	82	0	71.3	0	5.27			3.2	66		0	0	0	2	1	0	0	1	0	0
325	22321.20	39.402	39	0	0	1.88	73	24.96	1	0	0	1	1	0	1	0	1	0	0	0	60	3.2	4.7	41	102.4	9.706	6.269	64.59	68.9	64.8	0	63.1	0	4.6	26	48	4.8	90		0	0	0	4	1	0	0	0	0	1
547	22345.20	58.885	58	0	1	1.86	75	27.89	0	0	0	1	0	0	0	0	1	1	1	0	45			90	165	9.213	4.012	43.55	190	221.7	1	169	0	5.04	17	15	5.2	174	77	1	1	0	1	0	0	0	1	0	0
477	22415.20	70.852	70	0	1	1.82	70	25.1	0	0	0	1	1	0	0	1	1	0	1	0	50	3.7	5	58.1	118.2	4.216	1.976	46.86	81.5	117.7	1	99.7	0	4.47	24	23	4.6	170	60	1	0	1	1	0	0	0	1	0	0
631	22417.19	65.54	65	0	0	1.94	87	36.68	1	1	0	1	1	0	0	0	1	1	0	1	62.7	3.3	5	44.1	118.2	8.602	4.8	55.8	109.8	88.4	0			11.39			4.6	60		0	0	0	2	1	0	0	0	1	0
756	22435.19	71.28	71	0	1	1.87	75	27.55	1	0	0	1	1	0	0	0	0	0	0	1	57.1	3.7	5.3	58.1	135.3	7.8		43.2	72.7	68.7	0			5.61			3.6	45		0	0	0	1	0	0	0	0	1	0
425	22445.18	63.9	63	0	1	1.78	67	24.02	1	0	0	1	1	0	1	0	0	0	0	0	55.9	3.4	4.8	47.4	107.5	8.71	4.835	55.51	72.2	78	0	67.5	0	4.44			4.7	35		1	0	0	2	1	0	0	1	0	0
642	22499.19	77.36	77	0	1	1.64	58	21.3	0	0	0	1	1	0	0	0	1	1	1	1	59	3.3	4.8	44.1	107.5	5.554	4.16	74.91	108.6	86.1	0			5.82			4.6	67		0	0	0	1	0	0	0	0	1	0
635	22521.19	64.72	64	0	1	2	82	27.72	0	0	0	1	1	0	0	0	0	0	0	0	41.6	4.6	5.8	97.3	166.6	8.769	5.408	61.67	98.3	87.8	0			5.11			4.6	75		0	0	0	4	1	0	0	0	0	1
528	22537.18	66.89	66	0	1	1.94	73	22.04	1	0	0	1	1	0	1	0	0	0	0	0	58.9	3.7	5.4	58.1	141.3	8.136	3.917	48.14	100.2	109	0	74.4	0	5.54			4.2	140		0	0	0	4	1	0	0	0	0	1
696	22545.19	60.22	60	0	1	2.18	95	30.32	0	1	0	1	1	0	1	0	1	1	0	1	50	4	5.6	70	153.7	8.3		44.8	93.1	75.6	0			5.73			4.9	80		0	0	0	2	1	0	0	1	0	0
610	22681.16	60	60	0	1	2.11	90	29.05	1	0	0	1	1	0	0	0	0	0	0	0	60	3.6	5.3	55	138	5.8		61.8	95	94.2	0			5.02			4.4	80		0	0	0	2	1	0	0	1	0	0
694	22725.19	56.96	56	0	1	2.05	88	30.45	1	1	0	1	0	0	1	0	1	1	1	1	60.9	3.3	4.9	44.1	112.8	8.9		64.7	89.1	75.7	0			7.63			3.8	55		0	0	0	2	1	0	0	1	0	0
236	22769.20	71.249	71	0	1	1.83	68	22.2	1	0	0	1	0	0	0	0	1	1	1	0	60	3.5	5.2	50.9	129.5	5.265	3.691	70.09	66.4	56	0	60.5	0	5.49	23	23	4.2	70		0	0	0	1	0	0	0	0	1	0
581	22813.20	64.88	64	0	0	2.09	96	37.04	0	1	0	1	0	0	0	0	1	1	1	0	59	3.3	4.8	44.1	107.5	6.358	4.385	68.96	102	115.4	0			13.06	11	14	4.1	160	56	1	1	0	1	0	0	0	0	1	0
254	22993.20	60.96	60	0	1	1.81	70	25.71	0	0	0	1	1	0	0	1	1	1	0	0	38			84	136	6.402	4.393	68.61	69.4	64.6	0	67.4	0	5.42	22	46	3.9	110		0	0	0	1	0	0	0	0	1	0
518	23113.19	55.49	55	0	1	2.09	90	30.42	1	0	0	0	1	0	1	0	1	0	0	1	33.2	5.7	6.8	166	239.2	8.478	4.604	54.3	93.5	94.7	0	65.7	0	4.38			4.7	197	53	1	0	0	1	0	0	0	0	0	1
1	23135.20	63.508	63	0	0	1.97	82	29.4	1	0	0	1	0	0	0	0	1	0	1	0	63.3	2.9	4.4	32.2	87.7	7.146	3.684	51.55	74.3	77.8	0	566	1	4.71	19	13	4.3	173	70	1	0	1	1	0	0	0	1	0	0
251	23155.20	58.471	58	0	1	2.12	92	30.74	0	0	1	1	1	0	1	0	1	1	0	0	48			66	130	7.904	4.554	57.62	68.6	63.7	0	66.8	0	5.58	16	20	4.2	50		0	0	0		1	0	0	0	0	0
683	23333.19	57.73	57	0	1	2.51	121	35.74	1	0	0	1	1	0	0	0	1	0	0	1	55	3.9	5.5	65	147	13.99	7.611	54.4	123.6	77.7	0			5.61			5	181		0	0	0	1	0	0	0	0	1	0
882	23423.19	51.04	51	0	1	1.87	74	26.22	0	0	0	0	1	0	0	0	1	0	0	0	33.2	3.7	5.2	58.1	129.5	8.91	6.033	67.71	68.8			79.6		5.19			4.5	129	49	1	0	0	1	0	0	0	1	0	0
217	2345.20	60.419	60	0	1	2.43	117	36.52	1	0	0	1	1	0	0	0	0	1	0	0	40			101	170	7.842	4.141	52.8	88	67.8	0	73.5	0	4.93			3.7	115		0	0	0	2	1	0	0	0	1	0
178	23541.19	66.84	66	0	0				1	1	0	1	1	0	0	0	1	1	0	1	53.4	3.9	5.4	65.9	141.3	9.668	5.911	61.14	82.6	58	0	66.7	0	6.8			5.5	110		0	0	0	2	1	0	0	0	1	0
594	23599.19	66.44	66	0	1	2.09	88	28.41	1	1	0	1	1	0	0	0	1	1	0	1	55			54	120	8.8		47.3	107.3	102.5	0				25	26		190		0	0	0	4	1	0	0	0	0	1
672	23707.19	65.37	65	0	1	2.05	90	32.66	0	0	0	1	1	0	0	0	1	1	0	1	43.1	4.7	6	102.4	180	12.17	7.986	65.63	95.9	80.5	0			5.4			5.1	75		0	0	0	2	1	0	0	0	1	0
526	2381.20	68.089	68	0	1	1.99	80	25.83	1	0	0	1	0	0	0	0	1	1	0	0	59.1	3.8	5.6	62	153.7	5.625	3.737	67.32	110	131	0	97	0	5.35			4.6	203	45	1	1	0	4	1	0	0	0	0	1
529	23845.20	68.98	68	0	0	1.72	69	29.86	1	1	0	1	1	0	0	0	1	1	1	0	60.7	3.5	5.2	50.9	129.5	5.535	3.423	61.83	73.1	98.7	0	63.8	0	7.29	15	17	4.3	50		0	0	0	2	1	0	0	1	0	0
229	23853.18	67.5	67	0	0	1.94	82	30.86	0	0	0	1	0	0	0	0	1	1	1	0	59	3.1	4.5	37.9	92.4	6.98	3.649	52.27	93.8	81	0	86	0	5.42			4.8	90		1	0	0	1	0	0	0	0	0	1
786	23945.19	62.36	62	0	1	2	85	30.48	1	1	0	1	1	0	1	0	0	0	0	0	59.8	3.6	5.3	54.4	135.3	9.488	5.042	53.14	75.1	63.6	0			4.18			4.5	120		0	0	0	1	0	0	0	0	0	1
444	23979.20	79.074	79	0	1	1.76	65	23.03	1	0	0	1	0	0	0	0	1	1	0	0	72.5	2.8	4.8	29.6	107.5	6.982	3.471	49.72	76.3	83.4	0	70.4	0	7.78	18	26	4.9	55		0	0	0	2	1	0	0	1	0	0
655	24047.19	67.46	67	0	1	2.07	88	29.75	1	0	0	1	1	0	0	0	1	0	1	0	46.6			93	174	9.144	5.731	62.68	124.5	83.7	0			5.52			5.2	68		0	0	0	2	1	0	0	1	0	0
220	24189.19	56.56	56	0	1	1.95	80	28.01	0	0	0	1	0	0	0	0	0	0	0	0	61.2	2.9	4.3	32.2	83.1	10.3		65.3	89.1	78.7	0	84.3	0	5.25			4.9			0	0	0	2	1	0	0	1	0	0
291	24397.20	64.485	64	0	0	1.94	85	34.48	1	1	0	1	0	0	0	0	1	0	1	0	66	2.8	4.4	29.6	87.7	12.01	8.157	67.93	143.9	130	0	130	0	8.91	19	18	4.1	59		0	0	0	2	1	0	0	1	0	0
260	24485.19	59.91	59	0	0	1.85	76	29.69	1	1	0	1	1	0	1	0	1	1	1	1	59.9	3.4	5	47.4	118.2	12.33	7.846	63.64	83.4	75.4	0	78.1	0	9.28			4.8	78		0	0	0	2	1	0	0	0	1	0
255	24529.20	53.743	53	0	1	2.11	89	28.41	1	0	0	1	1	0	0	0	1	0	0	0	56.9	3.3	4.7	44.1	102.4	9.084	4.698	51.72	109.4	89.5	0	92.3	0	4.59	59	111	3.7	60		0	0	0	1	0	0	0	1	0	0
524	24767.20	70.191	70	0	1	1.86	70	22.86	1	0	0	1	0	0	0	0	1	1	0	0	59	2.9	4.2	32.2	78.6	9.506	6.783	71.36	92.6	92.9	0	61.2	0	4.9	18	11	4.5	60		0	0	0	2	1	0	0	1	0	0
789	24789.19	68.75	68	0	0	1.9	78	29	1	1	0	1	0	0	0	0	1	1	1	1	63	3.1	4.7	37.9	102.4	5.9		44.4	64.3	63.1	0			10.58			3.8	130		0	0	0	4	1	0	0	0	0	1
125	2481.16	61	61	0	1	1.89	72	23	0	0	0	0	0	0	0	0	0	0	0	0	60	3	4.2	31	82	9.26			67	56	0	69	0	4.4			4.7	80		0	0	0	1	0	0	0	0	1	0
597	24813.19	64.76	64	0	1	1.81	70	25.71	1	0	0	1	1	0	0	0	1	1	0	0	60.7	3.5	5.2	50.9	129.5	9.23	5.993	64.93	123.5	101.2	0			4.95			5.3	131		0	0	0	4	1	0	0	0	0	0
626	24861.19	60.49	60	0	1	2.4	112	33.81	1	1	0	1	0	0	0	0	1	0	0	0	59.8	3.6	5.3	54.4	135.3	7.132	3.649	51.16	101.7	89.4	0			5.34			4.8	75		0	0	0	2	1	0	0	1	0	0
7	24965.20	64.511	64	0	1	1.85	72	25.51	1	1	0	1	1	0	0	0	1	0	0	0	39			70	115	6.892	4.182	60.68	151	119.7	0	187.9	1	10	14	18	4.6	60		0	0	0	4	1	0	0	0	0	1
489	25129.20	72.238	72	0	0	2.11	97	36.96	1	1	0	1	1	0	0	0	1	0	1	0	59	3.3	4.8	44.1	107.5	5.659	2.709	47.88	113.8	98.7	0	78.6	0	8.78	40	37	4.8	143		0	0	0	2	1	0	0	0	1	0
747	25193.19	67.49	67	0	0	1.92	83	33.25	1	1	0	1	0	0	0	0	1	1	1	1	71	3.2	5.4	41	141.3	8.479	4.947	58.34	70.4	69.6	0			10.34			4.2	125	58	1	1	0	1	0	0	0	1	0	0
512	25393.18	58.14	58	0	0	1.91	82	32.85	0	0	0	1	0	0	0	0	1	1	0	0	67.9	3.1	5	37.9	118.2	6.964	3.375	48.47	61.9	90	1	62.6	0	5.47			5	210	101	0	1	0		0	0	0	0	0	0
496	25485.18	66.01	66	0	1	2.15	95	32.11	1	0	0	1	1	0	0	0	0	1	0	0	63	3.1	4.7	37.9	102.4	8.157	4.565	55.97	88.7	94	0	72.7	0	6.04			4.5	130		0	0	0	2	1	0	0	0	1	0
662	25705.19	61.81	61	0	1	1.87	73	25.26	1	1	0	1	0	0	0	0	1	1	0	0	65.8	3	4.7	35	102.4	7.773	4.872	62.68	81.8	82.2	0			6.13			4.3	105		0	0	0	4	1	0	0	0	0	1
446	25993.19	53.37	53	0	1	2.15	91	28.09	0	0	0	1	1	0	0	0	1	1	0	0	64.4	3	4.5	35	92.4	7.273	4.297	59.09	114.1	104.6	0	91	0	6.67			5	90		0	0	0	4	1	0	0	0	0	1
495	2617.20	65.305	65	0	1	1.86	72	24.91	1	0	1	1	1	0	0	0	1	0	0	0	41.5			48	82	9.137	5.005	54.78	85	101.3	0	80.3	0	5			4.6	100		0	0	0	1	0	0	0	0	0	1
467	26367.18	64.8	64	0	1	2.02	85	29.41	0	0	0	1	1	0	0	0	1	1	0	0	65.9	3.3	5.2	44.1	129.5	7.21	4.646	64.45	98.2	90	0	73.4	0	4.98			4.9			0	0	0	2	1	0	0	0	1	0
522	26611.18	59.7	59	0	1	2.18	98	33.13	0	0	0	1	1	0	0	0	0	0	0	0	59.9	3.4	5	47.4	118.2	11.65	7.285	62.51	98.8	106	0	76	0	5.32			5.9	56		0	0	0	1	0	0	0	0	1	0
58	2685.17	67	67	0	1	1.95	80	28.34	1	0	0	1	1	0	0	0	1	0	0	0	52	3.2	4.8	42	105	8.6		62.7	89.8	74	0	98.1	0	6.3			4.4	72		0	0	0	1	0	0	0	0	1	0
661	27667.19	78.8	78	0	0	1.96	85	33.2	1	0	0	1	1	0	0	0	1	1	0	1	56.8	3.1	4.4	37.9	87.7	8.985	5.519	61.43	97.7	82.9	0			5.18			4.9	120		0	0	0	2	1	0	0	1	0	0
757	27927.19	55.01	55	0	1	1.85	72	25.51	1	1	0	1	0	0	1	0	1	1	0	1	62.7	3.3	5	44.1	118.2	16.22	12.82	79.08	94.5	68.7	0			6.14			5.3	108		0	0	0	1	0	0	0	0	0	1
611	28033.19	76.76	76	0	1	2.01	85	29.76	0	0	0	1	1	0	0	0	1	1	0	0	65.5	3.5	5.5	50.9	147.4	8.693	5.982	68.81	88.6	94.1	0			6.71			4.7	62		0	0	0	1	0	0	0	1	0	0
563	28133.19	70.53	70	0	1	2.05	85	27.76	1	0	0	0	1	0	0	0	1	1	0	1	61.7	3.4	5.1	47.4	123.8	12.99	9.201	69.45	103.4	203.6	1	79.8	0	6.08			4.4	70		0	0	0	2	1	0	0	1	0	0
458	28437.19	71.03	71	0	1	2.07	85	26.83	0	0	0	1	0	0	0	1	1	0	0	0	55.4	3.3	4.6	44.1	97.3	5.981	3.483	58.23	91.4	118.5	1	103.4	0	4.86			4.6	166	68	1	0	1	1	0	0	0	1	0	0
825	2851.16	71	71	0	1	1.91	76	26	0	0	0	1	1	0	0	0	1	1	1	0	72	3.1	5.4	39	139	7.8		66	142			128			40	53		94		0	0	0	1	0	0	0	0	1	0
592	28911.19	64.07	64	0	1	2	82	27.72	1	0	0	1	1	0	0	0	1	1	0	0	47.1	5	6.6	118.2	223.6	10.73	6.881	64.13	127.1	103.1	0			5.49			4.9	155		0	0	0	4	1	0	0	0	0	1
226	29061.19	56.15	56	0	1	2.19	94	29.01	0	1	0	1	0	0	0	0	1	0	0	1	66.9	2.9	4.6	32.2	97.3	7.871	5.194	66	104.2	85	0	90.3	0	6.75			4	55		0	0	0	2	1	0	0	1	0	0
470	29133.19	59.45	59	0	1	2.17	93	28.7	1	0	0	1	1	0	0	0	1	1	0	1	65	3.4	5.3	47.4	135.3	8.514	4.798	56.36	102.8	88	0	71.1	0	4.5	28	42		120		0	0	0	2	1	0	0	0	1	0
265	29139.19	53.16	53	0	1	1.82	70	24.8	1	0	0	1	0	0	0	0	1	1	0	0	65.8	3	4.7	35	102.4	6.847	4.421	64.56	77	76.3	0	78.7	0	5.17	15	18		136		0	0	0	2	1	0	0	0	1	0
15	29141.19	74.56	74	0	1	2.31	105	32.41	0	0	0	1	0	0	0	0	1	1	0	0	56.9	3.3	4.7	44.1	102.4	6.568	3.817	58.12	73.7	59.8	0	108.4	1	4.9	22	23		135	57	1	1	0	2	1	0	0	1	0	0
128	29149.19	60.79	60	0	1	2.02	90	35.16	1	1	0	1	0	0	0	0	1	0	0	0	64.4	3.3	5.1	44.1	123.8	7.112	3.845	54.06	73.3	60.1	0	72.9	0	7.86			4.3	70		0	0	0	2	1	0	0	1	0	0
175	29347.19	65.21	65	0	0	1.69	65	26.71	1	0	0	1	1	0	0	0	1	1	0	0	56.7			29	67	6.958	4.693	64.44	79.5	57.5	0	66.3	0	5.82	20	33	5.3	70		0	0	0	2	1	0	0	1	0	0
228	29415.19	55.49	55	0	1	2.35	110	34.72	1	1	0	1	0	0	0	0	1	0	0	1	63.4	3.4	5.2	47.4	129.5	9.4			84.8	73.1	0	78.3	0	5.98				40		0	0	0	2	0	1	0	0	0	0
74	29431.19	62.958	62	0	0	1.94	85	34.48	1	0	0	1	1	0	0	0	1	0	0	0	65.9	3.3	5.2	44.1	129.5	10.96	8.714	79.48	76.5	63.4	0	82.9	0	5.04			4.5	140		0	0	0	4	1	0	0	0	0	1
266	29747.19	50.313	50	0	1	1.92	75	24.49	1	1	0	1	1	0	0	0	0	1	0	0	59	3.3	4.8	44.1	107.5	6.9			84.6	78.9	0	81.3	0	13.1	14	22	4.4	45		0	0	0	2	1	0	0	1	0	0
798	29781.19	48.738	48	0	1	1.87	72	24.06	1	1	0	1	1	0	1	0	0	1	0	0	58	3.4	4.9	47.4	112.8	11.28	7.717	68.39	79	60.6	0			7.13			4.5	65		0	0	0	2	1	0	0	1	0	0
303	29791.19	55.43	55	0	0	1.82	75	30.82	0	0	0	1	1	0	0	0	1	1	0	0	56				68	7.8	4.22	53.76	76.2	57.3	0	57	0	5.81			4.5	110		0	0	0	4	1	0	0	0	0	1
154	3029.20	57.28	57	0	1	1.99	80	25.83	1	1	1	1	1	0	0	0	1	0	0	0	39			122	202	8.513	5.402	63.45	114	89.6	0	100	0	7.23			5	114		0	0	0	4	1	0	0	0	0	1
87	311.17	66	66	0	1	1.96	79	26.4	1	0	1	1	0	0	1	0	1	1	0	0	60	3.5	5	50	118	8.6		84.35	65.8	52	0	69	0	5.23	16	13	4.6	58		0	0	0	1	0	0	0	0	1	0
222	3111.20	66.549	66	0	0	1.82	75	30.43	1	0	0	1	0	0	0	0	1	1	1	0	55		4.3			8.647	6.207	71.78	69.9	69.5	0	75.1	0	5.58	14	14	4.7	85		0	0	0	2	1	0	0	0	1	0
223	3277.20	55.094	55	0	1	1.75	65	23.31	1	0	0	1	0	0	0	0	0	0	0	0	55	3.7	5.2	58	129.5	11.86	6.298	53.09	150	71	0	76.5	0	5.8			4.6	193	61	1	0	1	1	0	0	0	0	1	0
281	3311.20	60.919	60	0	1	1.85	71	24.57	0	1	0	1	1	0	1	0	1	1	0	0	58			30	73	8.565	5.169	60.35	103.9	92.9	0	93.9	0	5.14			4.6	118		0	0	0	2	1	0	0	0	1	0
361	3441.19	73.31	73	0	0	1.6	56	21.34	1	0	0	1	0	0	0	0	1	1	0	0	68.1	2.5	4	22.3	70	7.533	5.034	66.87	73	67	0	62.9	0	6.06			4.5	90		0	0	0	2	1	0	0	0	1	0
865	3525.19	65.33	65	0	1	1.87	75	27.55	0	0	0	1	0	0	0	0	0	0	0	0	57.9	3.2	4.6	41	97.3	7.668	3.977	51.86	91.6			89.4		5.6	22	33	4.5	148	77	1	1	0	2	1	0	0	1	0	0
894	3565.19	60.6	60	0	1	2.05	85	27.76	0	1	0	1	0	0	0	1	1	1	1	1	61.5	3.6	5.4	54.4	141.3	7.342	3.461	47.14	87.2			75.7		5.57			4.6	90		0	0	0	2	1	0	0	0	1	0
22	3587.20	64.288	64	0	1	1.91	75	25.35	0	0	0	1	1	0	0	0	1	1	0	0	58			55	132	7.285	4.399	60.39	91.9	86	0	122	1	5.29			4.8	100		0	0	0	2	1	0	0	0	1	0
242	3661.20	65.996	65	0	1	2.14	93	30.72	0	1	0	1	0	0	0	0	0	0	0	0	58.9	3.5	5.1	50.9	123.8	6.974	4.559	65.38	131	122	0	126	0	8.17			4	60		0	0	0	2	1	0	0	1	0	0
579	3805.16	62	62	0	1	2.41	113	34	1	0	0	1	0	0	1	0	1	1	0	0	54	3	4.1	36	70	8.7		58	96	117	0			4.4			3.8	75		0	0	0	1	0	0	0	0	1	0
517	3879.19	68.75	68	0	1	1.99	85	31.22	0	1	0	1	0	0	0	0	0	1	1	0	64.7	3.1	4.8	37.9	107.5	8.979	5.103	56.83	115.2	151.8	1	122.9	0	8.39			4.8	105		0	0	0	2	1	0	0	0	1	0
123	4063.17	59	59	0	1	1.99	85	31.22	1	1	0	1	1	0	0	0	0	1	0	0	55	3.6	5.2	48	106	7.5		66.9	79.2	64	0	77	0	11.9	30	97	4.9	45		0	0	0	2	1	0	0	1	0	0
106	407.17	59	59	0	1	2.04	87	30.1	1	0	0	1	0	0	0	0	1	1	0	0	58	3.7	4.9	60	110	10.4			105	74	0	88.8	0		17	31		45		0	0	0	2	1	0	0	1	0	0
892	449.19	69.69	69	0	1	1.91	77	27.28	1	0	0	1	1	0	1	0	0	0	0	1	45.2	4.1	5.3	74.2	135.3	8.66	5.194	59.98	90.6			76.3		4.7			4.6	57		0	0	0	1	0	0	0	0	1	0
322	4493.20	57.31	57	0	1	2.02	80	24.69	0	0	0	1	1	0	0	0	1	1	0	0	54	3.6	5	54.4	118.2	5.568	3.273	58.78	86.8	66.4	0	65	0	5.71			4.7	85		0	0	0	2	1	0	0	0	1	0
641	4613.20	57.008	57	0	0	2.02	90	35.16	0	1	0	1	0	0	0	0	1	0	0	0	56	3.1	4.4	37.9	87.7	6.978	3.924	56.22	70.6	86.1	0			6.85			4.4	117	43	1	0	0	1	0	0	0	1	0	0
764	4747.16	69	69	0	0	1.89	82	34	1	1	0	1	0	0	0	0	0	1	0	0	67	2.9	4.6	32	97	9.3		53	76	67	0			5.5			3.8	134	84	1	1	0	1	0	0	0	1	0	0
388	4797.20	65.721	65	0	1	1.93	76	25.1	0	0	1	1	1	0	1	1	0	0	0	0	63.3	2.9	4.4	32.2	87.7	10.2	7.548	74	159	94.3	0	87.4	0	5.18			4.7	106	31	1	0	0	1	0	0	0	1	0	0
110	4985.20	66.963	66	0	1	2.08	90	30.78	1	0	0	1	0	0	0	0	1	1	0	0	63	3.1	4.7	37.9	102.4	5.766	3.552	61.6	80.1	72.8	0	87	0	7.66			4	110		0	0	0	2	1	0	0	0	1	0
140	5031.20	72.23	72	0	1	2.07	89	30.8	1	1	1	1	1	0	1	0	1	1	0	0	59	3.6	5.3	54.4	135.3	6.961	3.336	47.93	90	80.1	0	91.8	0	6.1	42	17	4.7	210	56	1	1	0	1	0	0	0	0	0	1
79	5221.20	53.197	53	0	1	2.11	92	31.46	1	0	0	0	0	0	0	0	1	1	0	0	65.4	3.2	5	41	118.2	5.984	3.125	52.21	100.8	80.1	0	99.1	0	5.17	54	127	4.1	46		0	0	0	2	1	0	0	1	0	0
69	5525.17	63	63	0	1	2.17	95	30.67	1	0	1	1	1	0	1	0	1	1	0	1	66	3.2	5.1	41	123	7.6		38.7	77.7	61	0	82	0	5.5			5.5	42		0	0	0	1	0	0	0	1	0	0
695	5583.19	62.98	62	0	1	2.13	90	28.09	1	0	0	1	1	0	0	0	0	0	0	0	41.2	5	6.3	118.2	201.2	10.09	6.832	67.69	89.9	75.7	0			5.54			5	85		0	0	0	2	1	0	0	0	1	0
508	5659.16	57	57	0	1				1	1	0	1	0	0	0	0	1	1	0	0	59	3.6	5.2	54	132				82	100	0	73.5	0	8.7	25	44	4.3	102		0	0	0	1	0	0	0	0	0	1
859	5723.19	47.37	47	0	1	2.16	89	26	0	0	0	1	0	0	1	0	1	0	0	0	62.7	3.3	5	44.1	118.2	6.626	4.29	64.75	92.5			92.6		4.91			4.5	25		0	0	0		1	0	0	0	0	0
737	5755.20	68.788	68	0	1	1.95	76	23.99	0	0	0	1	0	0	0	0	1	1	0	0	58	4.3	6.3	83	201	7.847	4.877	62.14	72.9	70	0			5.04			5.3	191	95	1	1	0	1	0	0	0	0	1	0
341	5839.18	55.34	55	0	0	1.98	85	31.6	1	1	1	1	1	0	0	0	1	1	0	0	55	3.6	5.1	56	124	9.847	5.533	56.19	67.4	66	0	63.3	0	8.15			4.1	54		0	0	0	2	1	0	0	0	1	0
530	6043.20	64.866	64	0	0	1.74	66	25.15	0	0	0	1	0	0	0	1	1	1	0	0	59	3.1	4.5	37.9	92.4	7.746	5.385	69.51	78.8	122.8	1	87.5	0	6.98			4.2	137	66	1	0	1	1	0	0	0	1	0	0
451	6055.20	68.342	68	0	1	2.26	102	32.19	0	1	0	1	0	0	0	0	1	1	0	0	65.8	3	4.7	35	102.4	7.027	4.41	62.76	135.1	118	0	103.6	0	9.1			4.3	125		0	0	0	4	1	0	0	0	0	1
556	625.16	69	69	0	0	1.74	70	29	1	1	0	1	1	0	0	0	1	1	0	0	61	3.1	4.7	39	103	4.5		67	116	168	1	96	0	9			4.2	132		0	0	0	1	0	0	0	0	1	0
675	627.16	70	70	0	1	2.06	86	28	0	1	0	1	1	0	0	0	1	1	0	0	58	3.2	4.8	23	126	6		65	86	80	0			5.9			5	67		0	0	0	1	0	0	0	0	1	0
4	6457.16	65	65	0	1	1.99	85	31	1	0	0	0	0	0	0	0	1	0	1	0	55	3.9	5.4	64	143	7.9		50	134	98	0	198	1	5.7			4.9	165	73	1	1	0	1	0	0	0	0	1	0
960	6483.16	71	71	0	0				1	0	0	1	0	0	0	1	1	1	0	0	64	2.9	4.5	33	94	6.6			71					5.4				67		0	0	0	1	0	0	0	0	1	0
26	653.16	56	56	0	1	2.22	101	33	1	1	0	0	1	0		0	1	0	0	0	50	4.2	5.8	85	169	7.6			79	62	0	97	1	8.2	18	16	4.5	126		0	0	0	4	0	0	0	0	0	0
209	673.16	75	75	0	1	2.11	88	27	0	0	0	1	1	0	0	0	0	1	0	0	57	3.6	5.1	55	129	7.2		50	92	79	0	85	0	5.3			4.8	67		0	0	0	1	0	0	0	0	1	0
119	673.20	74.761	74	0	1	2.15	92	29.04	0	0	0	1	0	0	0	0	1	1	0	0	63	2.9	4.6	32.2	97.3	5.715	3.502	61.28	104.5	72.6	0	85.9	0	5.45			4.6	70		0	0	0	2	1	0	0	0	1	0
445	6759.18	62.92	62	0	1	1.97	80	27.04	1	0	0	1	1	0	1	0	1	1	0	0	54	3.8	5.3	61	133	5.743	3.288	57.25	79	88	0	74.8	0	5.14			5.2	80		0	0	0	2	1	0	0	0	1	0
272	6811.17	59	59	0	1	2	85	30.4	1	1	1	1	1	0	1	1	1	1	0	0	55	3.2	4.6	44	86	6		62.4	84.5	89	0	90.9	0	6.8			5	105		0	0	0	1	0	0	0	1	0	0
796	683.17	60	60	0	0	1.67	62	24.22	0	1	0	1	0	0	0	0	1	0	0	0	63	3	4.6	36	98	5.8		56.4	62.6	61	0			7.35			4.5	30		0	0	0		1	0	0	0	0	0
701	6857.16	73	73	0	1	1.92	76	25	0	0	0	1	1	0	0	0	1	1	1	0	57	3.6	5.2	55	128	8.1		50	104	75	0			5.2			5.1	110		0	0	0	1	0	0	0	0	0	1
586	7365.16	61	61	0	0	2.1	92	31.83	1	0	0	1	1	0	0	0	0	0	0	1	57	4.4	6	86	180	6.16		58.9	194.3	106	0			10.01				84		0	0	0	1	0	0	0	1	0	0
145	7411.16	66	66	0	1	2.05	88	30.45	1	1	0	1	0	0	0	0	1	1	1	1	65	3.5	5.4	50	142	6.78		44.1		94		105	0					65		0	0	0	2	1	0	0	1	0	0
233	7443.17	68	68	0	0	1.9	78	29	0	0	0	1	0	0	0	0	0	0	0	0	60	3.2	4.9	40	100	6.4			73.4	63	0	67.8	0	5.5			5	147		0	0	0	4	1	0	0	0	0	1
630	7463.19	44.06	44	0	1	2.2	90	24.93	0	0	0	1	0	0	0	0	1	1	0	1	47	5.2	7.3	129.5	280.7	8.937	5.353	59.89	110.9	88.7	0			4.79			5.2	141	50	1	1	0	2	1	0	0	1	0	0
169	7521.16	63	63	0	1	1.72	64	23.8	1	0	0	0	0	0	0	0	1	0	0	0	63	3.3	5	43	120	7.81		63.9	95.5	110	0	119	0	5.28	24	40	4.5	35		0	0	0		1	0	0	0	0	0
273	7697.20	61.342	61	0	1	1.88	78	30.47	0	0	0	1	1	0	0	0	1	1	0	0	57	3.5	5	50.9	118.2	8.452	4.589	54.29	65.3	60.2	0	62	0	4.59			4.2	110		0	0	0	2	1	0	0	0	1	0
280	7709.16	64	64	0	1	2.35	110	34.72	1	0	0	1	0	0	1	0	1	1	0	0	56	3.8	5.5	63	145	7.765		56.41	143	126	0	127	0	7.4	34	40	5.3	85		0	0	0	2	1	0	0	1	0	0
531	771.20	58.552	58	0	1	2.23	100	32.28	1	1	1	1	1	0	0	0	1	1	0	0	57	3.5	5	50.9	118.2	8.005	5.277	65.93	125.4	149.9	0	114	0	8.04			5	100		0	0	0	2	1	0	0	0	1	0
860	7713.16	61	61	0	0	2.18	99	34.26	1	0	0	1	0	0	0	0	1	0	0	1	58	3.4	4.9	46	114	6.8		57.7	76.8			92		5.32			4.7	49		0	0	0	2	1	0	0	1	0	0
929	7715.16	53	53	0	1	2.41	111	32.08	1	1	0	1	0	0	0	0	1	0	0	0	60	3.5	5.3	51	138	7.137		58.16	127					7.95			4.4	94		0	0	0	2	1	0	0	1	0	0
490	7737.20	64.913	64	0	0	1.92	80	29.74	0	0	0	1	0	0	0	0	1	0	1	0	62			45	120	6.835	4.393	64.27	64.9	80.1	0	59.8	0	5.68			4.9	140		0	0	0	1	0	0	0	0	0	1
612	7821.16	67	67	0	0	1.76	68	25.91	1	0	0	1	1	0	0	0	1	0	0	1	55	3.7	5.2	59	130	8.14			70	94	0			6.02			5	73		0	0	0	2	1	0	0	1	0	0
884	7877.16	73	73	0	1	2.03	84	27.74	1	0	0	1	0	0	0	1	1	0	0	1	65	3.5	5.2	51	130	6.306		58.21	68			79		5.62			4.1	81		0	0	0	2	1	0	0	0	1	0
890	7889.16	44	44	0	1	2.56	124	35.46	1	1	0	1	1	0	1	0	1	0	0	1	57	4.5	6.7	94	223	7.7		54.2	66			77		7.02			4.2	110		0	1	0	2	1	0	0	0	1	0
902	8051.16	56	56	0	1	2.23	103	35.22	0	0	0	1	1	0	1	0	1	0	0	1	59	3.2	4.6	43	102	7.191		43.01	73			72		5.91	19	27	4.3	63		0	0	0	2	1	0	0	1	0	0
506	8055.16	76	76	0	1	2.02	80	24.69	1	0	0	1	0	0	0	0	0	0	1	1	60	3.5	5.2	50	130	7.341		68	74	94	0	68	0	5.24			4.3	75		0	0	0	1	0	0	0	0	1	0
878	8067.16	65	65	0	0	1.92	81	30.86	1	1	0	1	1	0	0	0	1	1	0	1	58	3.2	4.7	44	104	6.518		49.33				81		7.52			5.1	62		0	0	0	2	1	0	0	1	0	0
869	8095.16	58	58	0	1	2.1	90	29.73	1	0	0	1	0	0	0	1	1	0	0	0	58	3.5	5.1	52	124	7.3			104			86			19	8		101		0	0	0	2	1	0	0	0	1	0
299	8109.17	60	60	0	1	1.9	73	23.57	1	0	1	1	1	0	1	0	1	1	0	0	39	3.8	5.4	63	140	7.1		57.3	67.1	50	0	50	0	4.8			4.5	28		0	0	0	1	0	0	0	1	0	0
589	8165.16	57	57	0	1	1.82	68	22.99	1	0	0	1	0	0	1	0	0	1	0	0	65	3.1	4.8	38	110	5.572		47.76	87	104	0			4.81			5.2	130	61	1	1	0		1	0	0	0	0	0
718	8173.16	43	43	0	1	2.02	80	24.69	1	0	0	1	1	0	0	0	1	1	0	0	70	3.3	5.5	45	147	9.5		57	75	72	0				24	22		80		0	0	0	2	1	0	0	1	0	0
366	8235.17	65	65	0	0	1.9	78	29	1	0	0	1	0	0	0	0	1	1	0	0	64	2.8	4.3	29	82	6.4		49.9	72.7	71	0	66.5	0	5.4			4.5	80		0	0	0	2	1	0	0	0	1	0
492	8235.20	44.149	44	0	1	1.89	73	24.11	1	0	0	1	0	0	1	0	1	1	0	0	59	3.6	5.3	54.4	135	8.733	5.241	60.01	96.1	104.1	0	83.3	0	4.3	37	59	5.1	110		0	0	0	2	1	0	0	0	1	0
411	8347.20	61.327	61	0	1	1.8	65	20.98	1	0	1	1	1	0	1	0	1	0	1	0	45			64	117	12.74	5.843	45.87	109.5	94.5	0	85.4	0	4.56	23	53	4.7	95		0	0	0	2	1	0	0	1	0	0
861	8351.16	41	41	0	1	2.23	100	27.13	1	0	0	1	1	0	1	0	1	0	1	1	49	4	5.6	83	163	4.843		51.64				92		5.02				56		0	0	0	2	1	0	0	1	0	0
779	8423.19	55.2	55	0	1	1.81	70	25.71	0	0	1	1	1	0	1	0	1	1	0	1	52.3	3.8	5.1	62	123.8	6.216	3.55	57.1	69	64.3	0			5.09			4.5	70		0	0	0	2	1	0	0	1	0	0
602	8547.16	59	59	0	1	2.11	93	32.18	1	1	0	1	1	0	1	0	0	0	0	0	63	2.9	4.4	34	88	7.1		67.8	92	97	0			10.45			4.9	95		0	0	0	2	1	0	0	0	1	0
677	8621.16	56	56	0	1	2.12	91	29.71	0	1	0	1	0	0	0	1	1	1	0	0	58	3.2	4.7	42	100	7				80								131	79	1	1	0		1	0	0	0	0	0
41	8709.17	59	59	0	1	2.24	100	31.56	0	0	0	1	0	0	0	0	1	1	0	0	68	2.8	4.4	29	87	7.6			90.1	76	0	104.8	1	4.8	24	34	4.8	98		0	0	0	1	0	0	0	0	0	1
827	8733.16	63	63	0	1	2.07	86	27.76	1	0	0	1	0	0	0	0	1	1	1	1	60	3.2	4.7	41	102	6.26		53.8	117			124		5.94	23	23	5	130	76	1	0	0	2	1	0	0	0	1	0
39	8735.16	69	69	0	0	1.72	70	31.11	1	0	0	1	1	0	0	0	1	0	0	1	61	2.9	4.2	32	80	6.5		48.8	87	68	0	97	1	5.5			5	37		0	0	0	1	0	0	0	1	0	0
847	8771.16	52	52	0	1	2.01	82	26.78	1	0	0	1	1	0	1	0	1	1	0	1	74	2.9	5.1	33	124	6.6		47.2	100			99		4.7			4.3	59	0	1	0	0		1	0	0	0	0	0
206	905.20	56.824	56	0	1	2.04	87	30.1	1	0	1	1	1	0	1	0	1	1	0	0	60	3.2	4.7	41	102.4	10.88	6.353	58.4	90.4	75.4	0	81.8	0	5.31	123	191	5.2	75		0	0	0	2	1	0	0	1	0	0
199	9067.16	38	38	0	1	1.92	78	27.97	1	0	0	1	0	0	0	0	1	0	0	1	57	3.7	5.2	59	130	13.5			75	78	0	85	0	4.88			4.4	51		0	0	0	2	1	0	0	1	0	0
379	9179.20	62.022	62	0	1	2.04	87	30.1	1	0	0	1	0	0	0	0	1	1	1	0	62	3.3	5	44.1	118.2	8.798	5.034	57.22	99.6	84.5	0	78.5	0	5.63	27	34	4.2	80		0	0	0	2	1	0	0	1	0	0
687	9431.16	58	58	0	1	2.13	98	36.44	1	0	0	1	0	0	0	0	1	1	0	0	62	3.1	4.6	37	97	8.61		64	75	77	0			5.48	21	35	4.3	30		0	0	0		1	0	0	0	0	0
377	9437.16	68	68	0	1	1.93	77	26.03	1	0	0	1	0	0	0	0	0	0	0	0	62	3.2	4.8	41	105	6.67		69	99	93	0	87	0	6.05	29	50	4.3	55		0	0	0	1	0	0	0	0	1	0
771	9491.16	46	46	0	1	2.23	102	34.48	1	1	0	1	0	0	1	0	1	0	1	1	71	3.1	5.1	36	126	9.75		61.3	74	66	0			8.49	22	37	3.9	112		0	0	0	2	1	0	0	0	1	0
590	9517.16	56	56	0	1	2.28	105	28.78	1	0	0	1	0	1	0	0	1	0	0	0	64	3	4.7	36	101	7.2			88	104	0				18	19		54		0	0	0	2	1	0	0	1	0	0
[truncated: 50 more columns]
