# Supplementary material for: Long-Term Preoperative Atorvastatin or Rosuvastatin Use in Adult Patients before CABG Does Not Increase Incidence of Postoperative Acute Kidney Injury: A Propensity Score-Matched Analysis
Source: Pathophysiology. 2022 Jul 11;29(3):354–64. doi: 10.3390/pathophysiology29030027 (PMC9326680; doi:10.3390/pathophysiology29030027)
Supplement: Supplementary file 1 [file pathophysiology-29-00027-s001.zip › Data Statins N_A (662).xls]

## Sheet: Лист1
Номер	№ ИБ	Возраст, лет	Возраст 2, лет	Статин	Пол	BSA	Вес	ИМТ	Стенокардия 3-4	Диабет	ХОБЛ	АГ	ПИКС	ОНМК/МИ	Курение	ФП исходно	Бета-блокатор	Инг АПФ	БКК	НПВС	ФВ ЛЖ	КСР	КДР	КСО	КДО	Лейкоциты	Нейтрофилы абс	Нейтрофилы	Креатинин 1	Креатинин 2	ОПП1	Креатинин 3	ОПП2	Глюкоза крови	АСТ	АЛТ	Калий	ИК, мин. (суммарно)	Переж. Ao, мин. (суммарно)	Кардиоплегия	ПАК	ПМК	n graft	Артериальные шунты - 1	Артериальные шунты - 2	Артериальные шунты - 3	Венозные шунты - 1	Венозные шунты - 2	Венозные шунты - 3
2	21185.20	71.95	71	1	0	1.71	67	28.25	1	0	0	1	1	0	0	0	1	1	1	0	60	2.8	4.1	29.6	74.2	6.089	3.872	63.59	91.4	80	0	327.2	1	5.52	30	25	5	82		0	0	0	2	1	0	0	1	0	0
3	15333.17	62	62	0	1	2.04	85	28.08	1	1	0	1	0	0	0	0	1	1	0	0	62	3.5	5.3	50.9	135.3	5.9			144	159	0	263	1		22	33		70		0	0	0	2	1	0	0	1	0	0
194	17721.17	69	69	0	1	1.98	80	26.42	1	1	0	1	0	0	0	0	0	0	0	0	61	3.6	5.4	54	141	9			150	192	1	199	0		9	12		75		0	0	0	2	1	0	0	1	0	0
570	19141.17	67	67	0	0	1.69	63	24.61	0	0	0	1	0	1	0	1	0	0	0	0	50	3.6	5.6	57	122	11.94	8.681	72.7	80.3	143	1			6.51			4.2	171	73	1	0	1	1	0	0	0	1	0	0
543	19429.17	81	81	0	1	2.14	97	34.78	1	1	0	1	0	0	0	0	0	1	1	0	64	3	4.6	35	97	8.2			175.5	282	1	239	0	6.94			4.8	140	85	1	1	0	1	0	0	0	1	0	0
115	19851.17	53	53	0	0	2	87	32.74	1	0	0	1	1	0	0	1	0	0	1	0	56	3.7	5.3	101	153	7.5			77	69	0	83	0	6.26	22	35	4.5	113		0	0	0	1	0	0	0	1	0	0
514	3751.16	63	63	0	1	2.26	95	26	1	0	0	1	0	1	0	0	1	0	0	0	56	3.2	4.6	42	95	12		77	81	379	1	351	0	3.7			4.6	120		0	0	0	1	0	0	0	0	0	1
350	1005.16	58	58	1	1	2.12	90	28	0	0	0	1	1	0	0	0	1	1	0	0	44	3.5	5.1	52	125	9.7		71	79	77	0	74	0	6.2			4.8	75		0	0	0	1	0	0	0	0	1	0
102	1007.16	61	61	1	1	1.95	80	28	1	0	0	1	1	0	1	0	0	0	0	0	56	3.7	5.3	57	137	8.9		68	104	84	0	99	0	5	19	19	4.9	72		0	0	0	1	0	0	0	0	1	0
802	1009.20	64.441	64	1	1	1.91	75	25.35	1	0	0	1	0	0	0	0	0	1	0	0	64	3	4.6	35	97.3	6.873	5.116	74.44	74.9	58.9	0			6.69			4.7	70		0	0	0	2	1	0	0	1	0	0
399	10381.16	65	65	1	1	1.98	83	29.41	1	0	0	1	1	0	0	0	1	1	1	1	64	3.3	6.1	43	126	7.78			123	98	0	90	0		56	151		50		0	0	0	2	1	0	0	1	0	0
136	10429.16	64	64	1	1	1.78	70	27.34	1	1	0	1	1	0	0	0	1	0	0	1	49	4	5.4	71	141	7.3			120	96	0	108	0	8.48			5.2	30		0	0	0		1	0	0	0	0	0
345	10471.16	56	56	1	1	2.04	87	30.1	1	0	0	1	1	0	0	0	1	0	0	0	58	3.5	5.1	52	122	10			127	121	0	118	0				4.6	30		0	0	0		1	0	0	0	0	0
484	11673.20	68.769	68	1	0	2.09	94	34.95	0	1	0	1	0	0	0	0	1	1	1	0	67	3.3	5.3	44.1	135.3	5.833	3.423	3.423	69.07	80.9	0	61.7	0	6.22	14	10	4.7	180	60	1	1	0	1	0	0	0	0	1	0
378	11715.20	44.172	44	1	1	2.58	125	35.37	1	0	1	1	1	0	0	0	1	1	0	0	48.6			71	138	6.946	3.403	48.99	82.8	88.3	0	82.3	0	4.84	38	97	4.7	25		0	0	0		1	0	0	0	0	0
348	11805.20	59.928	59	1	1	1.88	70	22.09	1	1	1	1	1	0	0	0	1	1	0	0	65			28	82	8.576	5.31	61.92	96.2	80.2	0	77.2	0	4.34			3.9	95		0	0	0	2	1	0	0	1	0	0
31	11987.20	70.275	70	1	0	1.82	75	30.82	0	0	0	1	0	0	0	0	1	1	0	0	60	2.8	4.2	29.6	78.6	5.665	3.05	53.85	82.3	64.3	0	96.5	1	9.75	23	23	4.4	55		0	0	0	2	1	0	0	1	0	0
207	11993.20	54.716	54	1	1	1.97	80	27.04	1	0	0	1	0	0	1	0	1	1	0	0	58	3.7	5.4	58.1	141.3	10.1	6.1	60.8	65	62.7	0	69.1	0	9.2	91	175	5.2	103		0	0	0	2	1	0	0	0	1	0
156	12155.20	63.708	63	1	1	2.31	106	33.46	1	0	0	1	0	0	1	0	1	1	0	0	57	3.5	5	50.9	118.2	7.287	3.229	44.32	96.3	73.2	0	83.5	0	4.87	53	61	5.3	112		0	0	0	1	0	0	0	0	1	0
90	12335.20	60.436	60	1	1	2.44	121	39.97	0	1	1	1	0	0	1	0	1	1	0	0	55.7			51	115	11.03	6.149	55.73	73.6	67.7	0	84.5	0	5.2	17	20	4.7	120		0	0	0	2	1	0	0	1	0	0
8	12433.20	57.258	57	1	1	2.29	100	28.91	1	0	1	1	1	0	0	0	1	1	0	0	59.9	3.4	5	47.4	118.2	7.674	3.696	48.16	79.7	74.1	0	131.5	1	5.93	19	17	4	170	36	1	0	0	1	0	0	0	0	1	0
314	12821.20	66.602	66	1	0	2.01	89	34.34	1	1	0	1	0	0	0	0	1	1	1	0	61	3.1	4.6	37.9	97.3	9.3	5.6	60.2	78.5	72	0	71	0	5.63	12	15	3.7	80		0	0	0	2	0	1	0	1	0	0
480	13207.20	57.73	57	1	1	2.09	91	31.49	1	0	0	1	0	0	0	0	1	1	0	0	61.1	4	6	70	180	9.171	6.63	72.3	74	81.5	0	62.9	0	5.7	13	8	4.7	223	107	1	1	1	1	0	0	0	0	1	0
433	13315.20	74.127	74	1	0	2.2	102	36.14	1	0	0	1	0	0	0	1	1	1	0	0	60.9	3.3	4.9	44.1	112.8	7.4	4.9	65.9	87.3	82.5	0	71.3	0	6.4	19	16	4.7	116		0	0	0	2	1	0	0	0	1	0
244	13343.20	71.374	71	1	0	1.93	78	26.99	1	0	0	1	1	0	0	0	0	1	1	0	63	3.1	4.7	37.9	102.4	6.755	4.249	62.9	74.1	70.9	0	74.5	0	4.68	18	15	4.7	90		0	0	0	2	1	0	0	0	1	0
25	13355.20	72.339	72	1	0	1.76	70	28.4	1	0	0	1	1	0	0	0	1	1	0	0	64	3.8	5.9	62	173.2	4.969	1.951	39.27	92.3	107.4	0	142.6	1	5.38	21	15	3.9	268	100	1	1	1	1	0	0	0	0	0	1
238	13399.17	68	68	1	1	2.26	98	28.95	1	0	0	1	0	0	0	0	1	1	1	0	60	3.3	4.9	54	120	7.9		55.4	78	88.3	0	92.5	0					42		0	0	0		1	0	0	0	0	0
270	13697.19	64.05	64	1	1	2.11	90	29.39	0	0	0	1	0	1	1	1	1	0	1	1	61	3.1	4.6	37.9	97.3	6.853	2.414	35.22	82.3	83.8	0	86	0	5.67			3.9	125		0	0	0	4	1	0	0	0	0	1
550	14033.20	73.399	73	1	1	1.91	74	24.44	1	0	0	1	1	0	0	0	1	1	0	0	58	3.4	4.9	47.4	112.8	7.702	4.726	61.37	88.4	140.7	1	85	0	5.85	36	35	4.2	95		0	0	0	2	1	0	0	1	0	0
535	14533.20	70.594	70	1	0	1.87	74	26.22	1	0	0	1	0	0	0	0	1	1	1	0	62	2.8	4.2	29.6	78.6	8.951	4.634	51.77	114.6	115.4	0	78.4	0	5.46	20	17	4.7	50		0	0	0	1	0	0	0	0	1	0
139	14627.20	67.28	67	1	1	2	79	24.66	1	0	0	1	0	0	1	0	1	1	0	0	65	3.2	5	41	118.2	10.63	5.323	50.07	100.7	79.7	0	91.5	0	5.69	20	22	4.7	95		0	0	0	1	0	0	0	0	1	0
219	14801.20	59.996	59	1	1	2.09	90	30.42	1	0	0	1	1	0	1	0	1	1	0	0	46			59	110	9.826	6.147	62.56	92.5	87.4	0	93	0	5.95	22	30	4.8	90		0	0	0	1	0	0	0	0	1	0
716	1485.19	65.68	65	1	1	2.2	95	29.32	1	0	0	1	0	0	0	0	1	1	0	1	62.4	3.5	5.3	50.9	135.3	5.844	3.844	65.27	74.6	72.1	0			6.12			4.4	96		0	0	0	2	1	0	0	0	1	0
171	1487.16	65	65	1	1	1.86	70	22.6	1	0	0	1	1	0	0	0	0	0	0	0	62	3.6	5.5	54	148	8		72	85	71	0	80	0	7.2	41	37	5	110		0	0	0	1	0	0	0	0	0	1
340	15005.20	59.977	59	1	1	1.97	77	24.3	1	1	0	1	0	0	0	0	1	0	0	0	55.3	3.9	5.5	65.9	147.4	8.244	4.207	51.03	124.1	108.5	0	105.9	0	6.3	24	26	4.5	171	63	1	0	1	2	1	0	0	1	0	0
438	15237.20	55.944	55	1	1	2.36	110	34.33	0	0	0	1	1	0	0	0	1	1	0	0	58			52	125	8.759	5.927	67.66	110.1	94.3	0	82.7	0	5.13	33	55	4.7	75		0	0	0	2	1	0	0	1	0	0
951	1591.16	66	66	1	1	1.99	78	24	0	0	0	1	0	1	1	1	0	1	0	0	73	3.4	6	47	177	7.9		63	77					6			5.1	71		0	0	0	1	0	0	0	0	0	1
187	16183.20	59.041	59	1	1	1.81	70	25.71	1	0	1	1	1	0	1	0	1	1	0	0	47			58	110	6.796	4.011	59.02	88.8	64.9	0	72.7	0	5.51	15	14	4.5	170		0	0	0	4	1	0	0	0	0	1
549	16329.20	65.847	65	1	0	1.84	76	30.83	1	1	1	1	0	1	0	1	0	1	0	0	54	3.6	5	54.4	118.2	7.377	4.646	62.98	112.7	155.5	1	100.4	0	21.63	13	13	4.5	45		0	0	0	2	1	0	0	1	0	0
144	16343.20	55.391	55	1	1	2.05	87	29.75	1	1	1	1	1	0	1	0	1	0	0	0	57	5.3	3.7	58.1	135.3	7.935	4.722	59.51	92.6	86.4	0	97.6	0	8.02	24	40	5.1	84		0	0	0	2	1	0	0	1	0	0
456	1683.16	52	52	1	1	1.98	82	28	1	0	0	1	0	0	1	0	1	0	0	0	65	3.3	5.2	45	132	6.3		54	92	106	0	91	0	5.3			4.1	32		0	0	0	1	0	0	0	1	0	0
383	17051.20	63.003	63	1	0	1.76	68	26.23	1	0	0	1	1	0	0	1	1	1	0	0	45	4	5.2	70	129.5	6.997	4.2	60.03	69.4	69.2	0	63	0	5.04	48	80	4.4	110		0	0	0	2	1	0	0	0	1	0
428	17105.20	63.872	63	1	1	2.04	86	29.07	1	0	1	1	1	0	0	0	1	1	0	0	61	3.1	4.6	37.9	97.3	5.1			84.4	80	0	69.3	0	5.01	22	35	4.3	145		0	0	0	2	1	0	0	0	1	0
852	1741.16	60	60	1	1	2.19	99	33	0	0	1	0	1	0	1	0	1	1	0	0	61	3.9	5.8	66	168	10		53	78			96		4.3	153	41	4.2	68		0	0	0	1	0	0	0	0	1	0
468	17555.20	59.944	59	1	0	1.91	78	28.65	0	0	0	1	0	1	0	1	0	1	0	0	61.9	3.2	4.8	41	107.5	6.2	5.728	58.94	59.8	67.7	0	51.1	0	6.52	54	60	4.4	157		0	0	0	1	0	0	0	0	1	0
162	17615.20	64.138	64	1	1	2.13	90	28.09	1	1	1	1	1	0	0	1	0	0	0	0	61.5	3.6	5.4	54.4	141.3	7.974	5.042	63.23	76.8	85.6	0	95.4	0	6.75	15	19	4.2	100		0	0	0	2	1	0	0	0	1	0
358	17821.20	65.082	65	1	0	1.82	75	30.82	1	1	1	1	0	0	0	0	1	1	1	0	63.7	3.2	4.9	41	112.8	7.612	4.707	61.84	75.1	89	0	85	0	9.7	13	17	4.2	100		0	0	0	4	1	0	0	0	0	1
534	17859.20	53.243	53	1	1	2.11	92	31.1	1	0	1	1	0	0	1	0	1	1	1	0	59.9	3.4	5	47.4	118.2	11.92	6.176	51.8	88.1	118.5	1	81.7	0	6.43	29	28	4.2	98		0	0	0	2	1	0	0	0	1	0
415	18003.20	65.753	65	1	1	2.06	86	28.08	0	0	0	1	0	0	1	0	1	0	0	0	58	3.6	5.2	54.4	129.5	5.673	3.821	67.36	84.9	88.3	0	78.3	0	5.75	39	41	4.3	180		0	0	0	1	0	0	0	0	0	1
585	18075.20	74.241	74	1	1	1.99	81	26.75	1	0	0	1	1	0	0	0	1	0	1	0	66.9	3.5	5.6	50.9	153.7	6.584	4.478	68.01	90.3	106.6	0			6.21	31	35	4.6	135		0	0	0	1	0	0	0	0	0	1
34	1809.20	64.941	64	1	1	1.78	65	21.97	1	0	0	1	0	0	0	0	1	1	1	0	46.7	4.2	5.5	78.6	147.4	7.548	4.786	63.4	102.3	93.2	0	124	1	4.83			4.2	78		0	0	0	2	1	0	0	0	1	0
511	18093.20	74.568	74	1	0	1.98	85	31.6	1	0	0	1	0	0	0	0	1	0	1	0	54	2.9	4	32.2	70	6.711	3.445	51.33	85.6	106	0	78.8	0	5.16	15	15	5	103		0	0	0	1	0	0	0	0	0	1
369	18277.20	58.463	58	1	1	2.17	95	31.02	1	0	0	1	1	0	0	0	1	1	1	0	58.9	3.5	5.1	50.9	123.8	6.253	3.172	50.72	76.2	66.6	0	61.6	0	7.05	49	34	6.1	110		0	0	0	4	1	0	0	0	0	1
423	18353.20	65.896	65	1	1	2	83	28.72	1	0	0	1	0	0	0	0	1	1	0	0	58.8			40	97	9.696	7.439	76.71	60	69.2	0	58.8	0	5.16	24	33	4.3	75		0	0	0	2	1	0	0	1	0	0
466	18367.20	54.208	54	1	1	2.23	95	27.46	1	0	1	1	0	0	1	0	1	1	0	0	60			44	110	10.26	5.714	55.71	99.5	96.5	0	80.4	0	5.89	70	113	3.9	50		0	0	0	1	0	0	0	0	1	0
231	1837.16	45	45	1	1	2.1	90	29	1	0	0	1	0	0	0	0	1	1	0	0	61	3.6	5.3	53	137	9.6			66	65	0	70	0	6.1	15	15	4.3	88		0	0	0	1	0	0	0	0	0	1
542	18641.20	73.452	73	1	0	1.96	86	34.02	1	1	0	1	0	0	0	0	1	0	0	0	56.8	3.1	4.4	37.9	87.7	7.927	5.394	68.05	90.1	193.9	1	151.6	0	2.1	14	11	4.2	172	94	1	1	0	2	1	0	0	1	0	0
370	18761.20	60.313	60	1	0	1.87	74	26.53	1	0	0	1	1	0	1	0	1	1	1	0	49	3.9	5.2	65.9	129.5	10.15	6.386	62.93	87.7	108.1	0	103.1	0	5.44	28	27	4.7	190	32	1	0	0	2	1	0	0	0	1	0
449	18765.20	65.35	65	1	1	2.01	82	26.78	1	0	0	1	0	0	0	0	1	1	0	0	58.9	3.7	5.4	58.1	141.3	9.035	6.437	71.24	92.7	83.7	0	69.5	0	6.44	16	14	4.3	90		0	0	0	2	1	0	0	0	1	0
353	18771.20	62.713	62	1	1	1.92	74	23.89	0	0	0	0	0	0	1	0	1	1	0	0	59	3.3	4.8	44.1	107.5	9.4			70.6	66.5	0	63.1	0		17	23		150	73	1	1	0	1	0	0	0	1	0	0
317	18773.20	57.516	57	1	1	2.35	110	34.72	1	0	1	1	0	0	1	0	1	1	0	0	53.4	3.9	5.4	65.9	141.3	6.725	3.362	49.99	92.5	80	0	78.8	0	6.26	19	27	4.5	150		0	0	0	1	0	0	0	0	0	1
202	18971.20	74.541	74	1	1	2.05	85	27.44	0	0	0	1	0	0	0	0	1	0	1	0	54.3			37.5	82	13.4	10.52	88.17	98	98	0	104.8	0	8.4	45	37	3.7	90		0	0	0	2	1	0	0	0	1	0
435	19171.20	72.2	72	1	0	1.84	73	26.81	1	0	1	1	1	0	0	0	1	1	1	0	65.6	2.7	4.2	27	78.6	8.686	6.061	69.78	71.4	79.2	0	67.9	0	6.68	19	8	4.2	130		0	0	0	2	1	0	0	0	1	0
421	19483.20	64.818	64	1	1	1.91	77	27.61	1	0	0	1	1	0	0	0	1	1	0	0	53.1	3.7	5.1	58.1	123.8	5.11	2.753	53.88	83.3	85.5	0	75.2	0	5	14	9	4.4	74		0	0	0	1	0	0	0	1	0	0
525	19605.20	64.374	64	1	0	2.13	102	40.86	1	0	0	1	1	0	0	0	1	1	0	0	59	3.3	4.8	44.1	107.5	7.058	4.448	63.02	115.4	140.9	0	108.1	0	8.97	28	32	3.7	40		0	0	0	1	0	0	0	0	1	0
338	19621.20	65.727	65	1	1	1.96	79	26.4	0	0	0	1	0	0	0	0	1	0	0	0	63	3.1	4.7	37.9	102.4	6.3	3.821	60.65	72.8	67.2	0	64.8	0	4.65	21	23	3.6	115		0	0	0	2	0	1	0	0	0	0
253	20089.20	59.471	59	1	1	2.45	117	35.32	1	1	0	1	1	0	1	0	1	0	1	0	59	3.3	4.8	44.1	107.5	6.467	3.019	46.69	91.6	80.1	0	82.9	0	8.16	16	23	4.4	115		0	0	0	1	0	0	0	0	1	0
316	20231.20	71.657	71	1	1	2.1	90	30.07	0	0	0	1	1	0	0	0	0	0	0	0	50			65	131	7.181	4.006	55.79	93.8	97.8	0	96.6	0	5.86	14	18	3.9	30		0	0	0		1	0	0	0	0	0
665	207.16	58	58	1	1	1.89	72	23.5	1	0	0	1	0	0	1	0	1	1	0	0	63	2	4.8	41	109	9		54	110	82	0				26	27		26		0	0	0	1	0	0	0	1	0	0
248	21157.20	49.488	49	1	1	1.91	76	26.3	0	0	1	0	0	0	1	0	1	1	0	0	60	3.3	4.9	44	112	14.38	10.17	70.76	77.8	60.8	0	64	0	7.69	16	20	4.6	85		0	0	0	2	1	0	0	1	0	0
382	21213.20	56.194	56	1	1	2.43	118	37.24	0	0	0	1	1	0	0	0	1	1	0	0	55			56	127	6.769	3.954	58.41	72.5	73.8	0	67.6	0	5.64	22	22	4.7	120		0	0	0	1	0	0	0	0	1	0
404	21227.20	79.055	79	1	1	1.77	66	23.11	1	0	0	0	1	0	0	1	1	1	0	0	57	3.5	5	50.9	118.2	6.831	3.633	53.18	76.6	84.9	0	76.9	0	5.87	38	38	4.8	55		0	0	0	2	1	0	0	0	1	0
77	21229.20	63.536	63	1	1	2.43	116	35.8	0	0	0	1	1	0	0	0	1	1	0	0	44	3.9	5	65	118	9.288	6.085	65.51	88	65.3	0	84.4	0	4.28	13	22	4.4	50		0	0	0	1	0	0	0	0	1	0
225	21321.20	47.797	47	1	1	2.12	86	24.86	1	0	0	1	1	0	0	0	1	0	1	0	62	3.5	5.3	50.9	135.3	8.249	4.567	55.37	72	66.6	0	71.9	0	4.73	20	21	4.1	40		0	0	0		1	0	0	0	0	0
256	21609.20	59.557	59	1	1	2.19	92	27.17	1	0	0	1	1	0	1	0	1	1	1	0	59	3.1	4.5	37.9	92.4	8.801	6.141	69.78	79.1	64.2	0	67	0	5.9	15	18	4.6	50		0	0	0	2	1	0	0	1	0	0
237	22115.20	69.105	69	1	1	1.96	83	30.86	0	0	0	1	1	0	0	0	0	1	0	0	35			110	170	6.167	3.475	56.35	99.5	91.8	0	96.1	0	4.3	23	23	4.4	105		0	0	0	1	0	0	0	0	0	1
65	22425.20	67.816	67	1	1	2.1	86	28.73	0	0	0	1	0	0	1	0	0	0	0	0	65.2	2.9	4.5	32.2	92.4	8.035	4.57	56.87	82.2	74.7	0	96.6	0	6.62	19	40	4.4	163	61	1	1	0	1	0	0	0	1	0	0
138	22673.20	41.482	41	1	1	2.22	100	33.03	0	0	0	1	1	0	0	1	1	0	0	0	61	3.6	5.4	54.4	141.3	9.769	5.331	54.57	70.3	60	0	71.9	0	6.5	19	26	4.3	78		0	0	0	2	1	0	0	1	0	0
149	2297.20	55.332	55	1	1	2.3	105	33.14	1	0	0	1	0	0	0	1	1	1	0	0	71	3.2	5.4	41	141.3	7.329	4.48	61.13	92.4	104.4	0	115	0	4.75			4.3	136		1	0	1		1	0	0	0	0	0
49	2477.16	58	58	1	1	2.2	95	29	1	0	0	1	1	0	0	0	1	1	1	1	43	4.7	6	101	177	8.8			98	84	0	110	0		13	10	4.3	40		0	0	0	1	0	0	0	0	1	0
503	2487.20	59.663	59	1	1	2.01	83	27.73	1	0	1	1	1	0	1	0	1	0	0	0	56.9	3.3	4.7	44.1	102.4	6.979	4.5	64.61	94.2	117	0	92.8	0	4.77			4.7	105		0	0	0	1	0	0	0	0	1	0
50	25255.20	52.602	52	1	1	2.2	95	29.32	1	1	1	1	1	0	0	0	0	0	1	0	38	5.1	6.3	123.8	201.2	5.098	3.033	59.5	138.5	115.3	0	141.1	0	8.63	19	28	4.3	100		0	0	0	1	0	0	0	0	1	0
488	2581.16	54	54	1	1	1.85	75	28	1	0	0	1	1	0	0	0	1	0	0	0	63	3.7	5.3	60	135	6.7		56	78	95	0	75	0	4	34	68	4.5	89		0	0	0	1	0	0	0	0	0	1
81	2609.20	56.052	56	1	1	2.18	97	32.04	1	0	0	1	1	0	1	0	1	1	0	0	63.7	3.2	4.9	41	112.8	8.548	4.378	51.21	97.7	80.4	0	98.6	0	5.61			4.9	50		0	0	0	2	1	0	0	1	0	0
104	267.16	53	53	1	1	1.97	80	27	1	0	0	0	1	0	0	0	1	1	0	0	48	4.5	5.9	124	205	7.1		52	67	72	0	87	0	4.9	40	88	4.7	82		0	0	0	1	0	0	0	0	1	0
740	2949.16	54	54	1	1	2.32	108	34	1	0	0	1	1	0	0	0	0	0	0	0	56	3.6	5.1	55	126	7.2			80	70	0			4.4	21	19	3.9	145		0	0	0	1	0	0	0	0	0	1
440	29611.19	72.45	72	1	0	1.76	70	28.76	1	0	0	1	1	0	0	0	1	1	0	0	63	3.1	4.7	37.9	102.4	8.3			98.1	110	0	98	0	6.7	18	13	4.5	140		0	0	0	4	1	0	0	0	0	1
516	3039.20	78.566	78	1	1	1.96	80	27.68	1	0	0	1	0	0	0	1	1	1	0	0	56	3.8	5.4	62	141	5.669	3.686	65.02	133	140.6	0	112	0	5.25			4.4	189	73	1	1	0	1	0	0	0	1	0	0
375	3095.20	57.839	57	1	0	2.21	103	36.49	1	1	0	1	0	0	0	0	1	0	0	0	72			22	80	8.1			91.3	71.7	0	66	0	8			4.2	73		0	0	0	2	1	0	0	0	1	0
819	3289.16	79	79	1	0	1.86	78	31	1	0	0	1	1	0	0	0	1	1	1	0	51	4.1	5.6	74	154	5.9		52	127			178		5.8			4.6	71		0	0	0	1	0	0	0	0	1	0
896	3395.16	51	51	1	1	2.15	92	29	1	0	0	1	1	0	0	0	1	0	1	0	55	3.4	5.1	60	130	9.5		66	76			74		4.1			4.7	95		0	0	0	1	0	0	0	0	1	0
858	3413.16	68	68	1	1	2.08	90	31	1	1	0	1	0	0	1	0	1	1	0	0	62	3.6	5.1	54	127	9.1		68	68			93		4.7			4.3	170		0	0	0	1	0	0	0	0	0	1
830	3437.16	60	60	1	1	1.89	76	27	0	0	0	1	1	0	1	0	1	1	0	0	64	3.3	4.9	45	112	10		60	81			120		4.1			4.7	56		0	0	0	1	0	0	0	0	1	0
103	3457.20	60.977	60	1	1	1.99	80	26.12	1	0	1	1	1	0	1	0	1	0	0	0	60.7	3.5	5.2	50.9	129.5	10.35	6.099	58.92	107.8	73.6	0	88.6	0	5.57	14	24	5	45		0	0	0	1	0	0	0	1	0	0
904	351.16	57	57	1	1	1.89	75	26	1	0	0	1	0	0	0	0	1	1	0	0	68	3.4	5.5	47	147	8		61	64			72		4.3	21	17	4.3	60		0	0	0	1	0	0	0	0	1	0
10	3513.16	74	74	1	0	1.97	82	29	1	0	0	1	0	0	0	0	1	0	0	0	67	3.1	5	37	121	8.3			87	160	1	216	1	5.1			4.2	68		0	0	0	1	0	0	0	0	1	0
347	3517.16	66	66	1	1	2.04	87	30	1	0	0	1	1	0	0	0	1	0	0	0	55			45	100	6.9		7.2	101	85	0	82	0	5			4.2	65		0	0	0	1	0	0	0	0	1	0
441	3753.16	69	69	1	0	1.88	76	28	1	1	0	1	1	0	0	0	1	1	0	0	65	3.4	5.3	48	136	5.2		6.1	44	56	0	44	0	6.2			4.4	87		0	0	0	1	0	0	0	0	0	1
120	3753.20	78.485	78	1	1	1.77	68	25.59	1	0	0	1	1	0	0	0	1	1	0	0	62	3	4.5	35	92.4	7.329	4.017	54.81	91.9	69.3	0	82.6	0	4.76			4.7	55		0	0	0	2	1	0	0	1	0	0
100	3979.16	56	56	1	1	2.19	100	34.6	1	1	0	1	1	0	1	0	1	0	0	0	37			117	187	7.6		54	126	140	0	155	0	5.3	25	34	3.5	170		0	0	0	1	0	0	0	0	0	1
448	4091.20	56.727	56	1	1	1.98	82	28.37	1	1	0	1	0	0	1	1	1	0	0	0	60	3.2	4.7	41	102.4	9.314	4.489	48.2	78	86	0	72	0	9.56			4.2	50		0	0	0	2	1	0	0	1	0	0
130	4097.20	51.724	51	1	1	2.13	95	32.87	1	0	1	1	1	0	1	0	1	0	0	0	57	4.3	6.2	83	194	9.324	4.843	51.94	76	67	0	79.7	0	5.7			4.1	125		0	0	0	1	0	0	0	0	0	1
372	4173.20	48.474	48	1	1	1.95	78	26.37	0	0	1	1	1	0	1	0	1	1	0	0	47.5	4.1	5.4	74.2	141.3	7.633	4.041	52.94	95.9	89.9	0	84.8	0	4.58			4.4	115		0	0	0	2	1	0	0	0	1	0
122	4205.16	45	45	1	1	2.13	95	32	1	0	0	1	1	0	0	0	1	1	1	0	66	3.6	5.7	55	162	5.6		51	71	68	0	81	0	4.9	39	62	4.8	80		0	0	0	1	0	0	0	0	1	0
78	4265.20	63.799	63	1	1	2.34	107	32.3	1	0	1	1	1	0	1	1	1	1	0	0	52.2	3.8	5.2	62	129.5	7.688	4.475	58.21	105.8	80.5	0	99.6	0	5.36			4.7	85		0	0	0	2	1	0	0	1	0	0
873	427.16	69	69	1	1	1.89	78	29	1	0	0	1	0	0	0	0	1	0	0	0	60	305	5.6	51	154	7.7		50	103			85		5.2			4.9	102		0	0	0	1	0	0	0	0	1	0
576	4275.16	56	56	1	1	2.2	98	32	1	0	0	1	1	0	0	0	1	1	0	0	54	4	5.6	71	155	6.7		57	94	120	0			5	43	67	5	65		0	0	0	1	0	0	0	0	1	0
48	4287.16	68	68	1	1	1.94	76	24	0	0	0	1	1	0	0	1	0	1	1	0	63	3.1	4.7	39	105	10		57	106	95	0	121	0	4.8	54	28	5.4	139	87	1	1	0	1	0	0	0	1	0	0
864	4343.16	50	50	1	1	2.1	86	25	0	0	0	1	0	0	0	0	0	0	0	0	65	3.1	4.8	38	108	5.7		60	91			91		4.3			2.7	82	27	1	0	0	1	0	0	0	1	0	0
157	4351.20	60.466	60	1	1	1.79	65	21.47	1	0	0	1	0	0	0	0	1	0	1	0	75.6	2.2	3.9	16.2	65.9	7.226	5.051	69.89	89.7	70.9	0	81	0	4.75			3.8	160		0	0	0	1	0	0	0	0	0	1
870	4377.16	52	52	1	1	1.98	78	24	1	0	0	1	1	0	1	0	1	1	0	0	65	2.8	4.4	30	86	7.9		53	92			86		4			5	35		0	0	0	1	0	0	0	1	0	0
583	4447.16	52	52	1	0	1.9	79	30	1	0	0	1	1	0	1	0	1	1	0	0	57	3.5	5.1	51	126	10		47		111								49		0	0	0	1	0	0	0	1	0	0
613	4491.20	70.579	70	1	1	2.23	100	32.28	1	1	0	1	0	1	0	0	1	1	0	0	57			55	130	6.787	5.323	8.43	84	94	0			9.03			4.2	45		0	0	0	2	1	0	0	1	0	0
417	4585.16	48	48	1	0	2.12	95	34	1	1	0	1	1	0	0	0	1	0	0	0	60	3.1	4.6	39	100	9.4		66	52	69	0	59	0	5.4			4.1	87		0	0	0	1	0	0	0	0	1	0
278	4593.20	54.844	54	1	1	2.12	94	32.53	1	1	1	1	1	0	0	1	1	0	0	0	50.9	4.2	5.7	78.6	160	8.035	4.296	53.46	74.1	68	0	69.5	0	4.86			4.3	135		0	0	0	1	0	0	0	0	0	1
249	4795.20	57.985	57	1	1	1.83	70	24.22	0	0	0	1	0	0	1	0	1	0	0	0	59	3.3	4.8	44.1	107.5	10.26	6.475	63.12	68.4	64.4	0	67.6	0	4.9			4.3	149		0	0	0	4	1	0	0	0	0	1
319	4913.20	64.619	64	1	1	1.98	80	26.73	0	0	0	1	0	0	0	0	0	1	0	0	61	3.1	4.6	37.9	97.3	5.059	2.839	56.12	98.2	99.7	0	98.4	0	5.79			3.7	70		0	0	0	2	1	0	0	1	0	0
968	4919.16	67	67	1	0	1.98	83	33	1	0	0	1	1	0	0	0	1	1	1	0	58	3.2	4.5	40	94	5.8			60					6.3	35	37	3.7	37		0	0	0	1	0	0	0	1	0	0
617	5005.16	55	55	1	1	1.99	80	26	1	0	0	1	0	0	0	0	1	1	0	0	65			39	111	6.4			96	93	0			5.1			4.5	80		0	0	0	1	0	0	0	0	1	0
113	5021.16	55	55	1	1	2.01	80	25	1	0	0	1	0	0	1	0	1	1	0	0	66	3.5	5	42	123	7		64	109	75	0	89	0	6.4			4.1	145	93	1	1	0	1	0	0	0	0	1	0
76	5023.20	69.232	69	1	1	1.94	76	24.54	1	1	0	1	0	0	0	0	1	1	0	0	63	3.6	5.5	54.4	147.4	7.435	5.204	69.99	94.2	74.8	0	94	0	13.41			4.6	172		0	0	0	1	0	0	0	0	0	1
857	5107.16	62	62	1	1	2.07	88	29	0	0	0	1	0	0	0	0	1	0	0	0	62	4.1	6.1	82	189	5.2		46	78			94		4.7	23	24	4.1	93		0	0	0	1	0	0	0	0	0	1
715	5213.19	63.43	63	1	0	1.81	75	31.22	1	1	0	1	0	0	0	0	1	1	0	1	64.4	2.8	4.3	29.6	83.1	10.85	7.295	67.21	70.7	72.5	0			7.1			4.3	55		0	0	0	2	1	0	0	1	0	0
56	5229.16	62	62	1	0	2.06	87	29	1	0	0	1	1	0	0	0	0	1	0	0	63	3.1	5	37	116				79	67	0	92	0	6.2	35	39	4.4	44		0	0	0	1	0	0	0	0	1	0
818	5273.16	64	64	1	0	2.15	98	35	1	1	0	0	0	0	0	0	1	1	0	0	56	4	5.7	69	156	5.5		68	93			189		5.7	39	47	5	43		0	0	0	1	0	0	0	1	0	0
132	5393.17	65	65	1	1	1.95	79	27.34	1	0	0	1	1	0	0	0	1	1	0	0	46	3.8	5	61	120	5.6		52.5	75.8	66	0	78.6	0	5.8			4.7	145		0	0	0	1	0	0	0	0	1	0
443	5417.16	75	75	1	0	1.68	65	27	1	1	0	1	1	0	0	0	0	0	0	0	59	2.8	4	29	70	8.7		55	85	104	0	91	0	6.8			4.1	80		0	0	0	1	0	0	0	0	0	1
305	5481.20	53.275	53	1	1	2.18	97	32.04	1	0	1	1	1	0	1	0	1	0	0	0	64	3	4.6	35	97.3	8.598	3.943	45.86	78.3	74.5	0	73.8	0	6.06	40	61	4.6	35		0	0	0	1	0	0	0	1	0	0
315	5503.17	67	67	1	0	2.02	89	33.5	0	0	0	1	1	0	0	0	1	0	0	0	48	3.7	5.2	43	84	6.9		61.5	63	63	0	62	0		26	31		96		0	0	0	1	0	0	0	0	0	1
397	5525.20	61.394	61	1	1	2.05	92	35.06	1	0	0	1	0	0	0	0	1	0	1	0	74	3	5.3	35	135	7.335	4.475	61.02	97.5	80.5	0	72.8	0	5.82			5.7	50		0	0	0	2	1	0	0	1	0	0
23	5593.17	49	49	1	1	1.81	65	20.52	1	0	0	1	1	0	0	0	1	1	0	0	50	3.3	4.7	48	97			40	96	66	0	101.8	1	6.5			4.6	91		0	0	0	1	0	0	0	0	1	0
527	5605.16	69	69	1	1	1.96	80	27	1	0	0	1	0	0	1	0	1	1	1	0	58	4.1	5.8	73	165	7.9		52.6	76	118	1	84	0	5.9	23	21	5	56		0	0	0	1	0	0	0	0	1	0
834	5651.16	66	66	1	1	2.13	92	30	1	0	0	1	0	0	1	0	0	0	1	0	74	2.9	5.1	33	124	8.2		75	89			110		5.5			4.6	68		0	0	0	1	0	0	0	0	1	0
406	5659.20	72.655	72	1	1	2.21	102	35.29	1	0	0	1	0	0	1	0	1	1	0	0	63.7	3.2	4.9	41	112.8	9.298	5.038	54.19	88.7	85.8	0	77.6	0	4.72	22	27	4.9	180		0	0	0	4	1	0	0	0	0	1
373	5743.20	54.7	54	1	1	2.09	86	26.54	1	0	0	1	1	0	0	0	1	0	0	0	49.6			63	125	13.17	9.943	75.5	88.2	82.4	0	77	0	6			4.4	121		0	0	0	4	1	0	0	0	0	1
62	5795.16	64	64	1	1	2.07	82	24	1	0	0	1	0	1	0	0	1	1	0	0	54	3.6	5	54	121	9.5			87	73	0	96	0	6			4.6	87		0	0	0	1	0	0	0	0	0	1
447	5835.20	61.522	61	1	1	2.04	85	28.08	1	1	1	1	0	0	1	0	1	0	0	0	55.9	3.4	4.8	47.4	107.5	7.228	4.073	56.34	75.8	80.7	0	67.1	0	6.35			4.2	117		0	0	0	2	1	0	0	0	1	0
523	5843.20	60.124	60	1	1	2.28	105	34.29	0	0	0	1	0	0	0	0	1	0	0	0	61.1	4	6	70	180	9.99	6.691	66.98	97.5	108.8	0	78.2	0	5.16	14	18	4.7	197	65	1	1	0	1	0	0	0	0	1	0
595	5857.16	53	53	1	1	2.36	110	34	1	0	0	1	1	0	0	0	1	1	0	0	64	3.1	5.3	37	139				91	102	0			5.7	30	47	5.2	58		0	0	0	1	0	0	0	0	1	0
196	5895.16	78	78	1	1	1.83	72	26	0	0	0	1	0	0	0	0	1	1	0	0	55	3.5	4.9	50	111	12.6		72	89	103	0	110	0	4.6			4.3	144		0	0	0	1	0	0	0	0	0	1
60	5917.19	65.07	65	1	1	2	84	29.76	0	0	0	1	1	0	0	0	1	1	0	0	61.9	3.2	4.8	41	107.5	6.891	4.781	69.38	84.9	71.5	0	94.8	0	4.72			4.3			0	0	0	2	1	0	0	0	1	0
832	593.16	57	57	1	1	2.31	103	30	1	0	0	1	0	0	1	0	1	0	1	0	72	3	5.1	35	124	6.4			89			119		6.7	41	53	4.6	88		0	0	0	1	0	0	0	1	0	0
741	5939.16	56	56	1	1	2.14	92	29	1	0	0	1	1	0	0	0	1	0	1	0	60	3.2	5.2	52	130	6.5			93	70	0				81	43		54		0	0	0	1	0	0	0	0	1	0
760	5955.16	54	54	1	1	2.36	107	31	1	0	0	1	1	0	0	0	1	1	1	0	51	4.6	6.3	90	203	7.6			83	68	0			6.4			4.7	95		0	0	0	1	0	0	0	0	1	0
844	6007.16	58	58	1	1	2.27	102	31	1	0	1	1	1	0	1	0	1	1	1	0	50	4.4	6	87		8.3			97			101		6.9	58	31	4	60		0	0	0	1	0	0	0	0	1	0
158	6077.16	77	77	1	0	1.89	75	26	1	0	0	1	1	0	0	0	1	0	0	0	60	2.8	4.1	29	72	7.5		60	20	68	1	78	0	5.5	36	20	4.9	69		0	0	0	1	0	0	0	0	1	0
84	6123.16	58	58	1	1	2.26	101	31	1	0	0	1	0	0	0	0	1	1	0	0	60	3.2	5.2	50	128	6.6			98	72	0	90	0	5	68	46	4.4	67		0	0	0	1	0	0	0	0	1	0
598	6185.20	61.613	61	1	1	2.05	91	33.83	0	0	0	1	0	0	0	0	1	1	1	0	62.4	3.5	5.3	50.9	135.3	8.688	4.833	55.63	162.3	100.6	0			4.71			4.9	69		0	0	0	1	0	0	0	0	1	0
759	6235.20	51.111	51	1	1	1.86	73	25.86	0	0	0	1	1	0	1	0	1	0	1	0	48			77	150	9.351	5.547	59.32	94.8	68.2	0			5.17			5	165	63	1	0	0	1	0	0	0	0	1	0
739	6243.16	65	65	1	1	2.04	85	28	1	0	0	1	1	0	1	0	0	1	0	0	53	3.9	5.4	77	150	7.5		61	76	70	0			5.5			4.3	77		0	0	0	1	0	0	0	0	1	0
564	6481.16	54	54	1	0	2.01	88	33	1	0	0	1	0	0	0	0	1	0	1	0	57	3.5	5	51	120	4.9		55	72	216	1	66	0	8.3	48	63	4.4	62		0	0	0	1	0	0	0	0	1	0
541	657.16	63	63	1	0	1.74	68	27	0	0	0	1	1	0	0	0	0	1	0	0	65	3	4.7	36	106	6		57	109	139	1	97	0	5.9			5.1	123		0	0	0	1	0	0	0	0	0	1
27	659.16	64	64	1	0	2.03	89	33	1	0	0	1	1	0	0	0	1	1	0	0	63	3.6		56	150	3.9			65	50	0	85	1		121	218		119		0	0	0	1	0	0	0	0	0	1
824	6661.16	65	65	1	1	1.85	73	26	0	0	0	1	1	0	0	0	0	0	0	0	57			30	85	7.7		47				137						130		0	0	0	1	0	0	0	0	0	1
211	6815.16	64	64	1	0	1.8	75	32	1	0	0	1	0	0	0	0	1	1	1	0	65	2.7	4.7	28	173	9		56	62	56	0	62	0	5.2	23	38	4.3	82		0	0	0	1	0	0	0	0	1	0
292	695.16	80	80	1	1	1.78	67	24	1	0	0	1	1	0	0	0	1	1	0	0	53	4	5	73	156	6		56	77	117	1	117	0	4.3	27	23	4.9	211	89	1	1	0	1	0	0	0	1	0	0
52	6993.20	66.713	66	1	1	2.22	97	29.94	1	0	1	1	1	0	1	0	0	0	1	0	50			78	157	7.414	4.92	66.36	100.9	79.2	0	104.6	0	5.49	15	13	4.4	148		0	0	0	1	0	0	0	0	0	1
296	7275.17	61	61	1	1	2.2	96	29.96	1	0	0	1	0	0	0	0	1	1	0	0	53	3.6	5.2	66	142	8.7		58.7	107	74	0	74	0	7	19	14	4.4	40		0	0	0		1	0	0	0	0	0
159	729.16	55	55	1	1	2.27	106	35	1	0	0	1	0	0	0	0	0	1	1	0	59	3.4	4.9	47	115	9.8		70	85	56	0	66	0		22	33		65		0	0	0	1	0	0	0	0	1	0
578	753.16	67	67	1	1	1.86	72	24	1	0	0	1	1	0	0	0	1	1	0	0	48			74	143				84	118	1			6	47	61	4.4	53		0	0	0	1	0	0	0	0	1	0
376	8709.20	68.079	68	1	1	2.1	94	33.71	1	0	0	1	1	0	0	0	1	1	0	0	39.5			101	167	11.31	8.666	76.63	114.2	123	0	117	0	8.54	22	29	4.8	90		0	0	0	4	0	0	0	0	0	0
146	8785.20	68.183	68	1	1	2.18	94	29.34	1	0	1	1	1	0	1	0	1	1	1	0	46			88	164	8.331	4.557	54.7	71.6	66.6	0	77.5	0	5.36	14	13	4.5	120		0	0	0	1	0	0	0	0	0	1
259	8915.18	66.41	66	1	0	2.05	94	37.65	1	0	0	1	1	0	0	0	1	1	1	0	65	3.4	5.3	47.4	135.3	4.495	2.785	61.96	72.1	72.3	0	75	0	5.93			4	80		0	0	0	1	0	0	0	0	1	0
493	8983.20	70.81	70	1	1	1.61	58	23.23	1	0	0	1	1	0	0	0	1	1	0	0	53			45	96	8.029	4.291	53.45	112.9	122.8	0	101.9	0	5.21			5.1	183	53	1	1	0	1	0	0	0	0	1	0
274	9027.20	58.425	58	1	1	2.38	104	27.92	1	0	0	1	1	0	1	0	1	1	0	0	62.2	3.7	5.6	58.1	153.7	12.2	6.649	54.49	75.8	71.4	0	73.1	0	5.08	22	30	4.8	117		0	0	0	1	0	0	0	0	0	1
804	9529.16	65	65	1	1	2.02	85	29.41	1	0	0	1	1	0	1	0	1	1	0	1	53	5.3	3.7	60	135	6.07		44.8	76	58	0						4.7	27		0	0	0		1	0	0	0	0	0
126	9547.20	47.302	47	1	0	1.78	70	27.34	1	0	1	1	1	0	1	0	1	1	0	0	56.9	3.3	4.7	44.1	102.4	6.6			62.4	48.4	0	61.3	0		95	190		87		0	0	0	1	0	0	0	1	0	0
66	9623.20	65.922	65	1	1	1.56	53	20.2	1	0	1	1	1	0	1	0	1	1	0	0	68	2.8	4.5	29.6	92.4	5.455	2.879	52.78	70	61.4	0	82.4	0	4.63	21	14	4.4	85		0	0	0	2	1	0	0	0	1	0
301	9691.20	73.678	73	1	0	1.69	66	27.83	1	0	0	1	0	0	0	0	1	0	1	0	61	2.7	4	27	70	4.491	3.239	72.13	78.7	59.7	0	59.5	0	5.45	35	42	4.6	109		0	0	0	4	1	0	0	0	0	1
212	9881.20	61.205	61	1	0	1.8	72	28.12	1	0	1	1	1	0	0	0	1	1	0	0	56.9	3.3	4.7	44.1	102.4	6.3			64.4	50.1	0	56.1	0		17	16		140		0	0	0	1	0	0	0	0	0	1
571	10003.19	76.63	76	0	1	2.06	86	28.41	1	0	0	1	0	1	0	1	0	1	1	0	48.4	4.8	6.4	77	180	7.31	4.932	67.47	150.2	143	0			5.11			4	50		0	0	0	2	1	0	0	1	0	0
917	10005.16	56	56	0	1	2.44	110	29.84	1	0	0	1	0	0	0	0	0	1	1	1	61	4.3	5.9	82	179	7.3		54.4	76			64		5.09			4.7	73		0	0	0	2	1	0	0	1	0	0
954	10011.19	67.49	67	0	0	2.13	95	32.87	1	1	0	1	0	0	0	0	1	1	1	1	65.8	3	4.7	35	102.4	8.5		67	73.9					6.75			4			0	0	0	2	1	0	0	1	0	0
17	1009.17	75	75	0	1	1.73	63	22.32	1	1	0	1	1	0		0	0	0	0	0	36	4.9	5.7	101	157	6.5			93	111	0	154.1	1	10.04	19	25	4.5	91		0	0	0	2	1	0	0	1	0	0
707	10133.19	68.18	68	0	1	2.07	87	28.74	1	1	0	1	1	0	0	0	1	0	0	0	47.6	3.8	5	62	118.2	6.602	4.407	66.75	93	74.1	0			7.23			4.6	52		0	0	0	2	1	0	0	1	0	0
792	10177.19	73.02	73	0	0	1.8	68	24.09	1	0	0	1	1	0	0	0	1	1	0	1	37.9	5.2	6.4	129.5	208.5	7.1		57.2	66.4	61.7	0			5.57			3.9	102		0	0	0	2	1	0	0	0	1	0
717	10215.16	67	67	0	1	1.77	70	27.69	1	0	0	1	1	0	0	1	1	0	0	1	64	3.1	4.8	38	109	9.09		57.6	65	72	0			4.26			3.9	60		0	0	0	2	1	0	0	1	0	0
867	10239.16	67	67	0	1	1.99	80	26.12	1	0	0	1	0	0	0	0	1	1	1	1	56	3.4	5.1	48	121	7.9			69			89		4.63			5.6	28		0	0	0		1	0	0	0	0	0
32	10273.17	63	63	0	1	1.82	69	23.8	1	0	1	1	0	0	1	0	1	0	0	0	56	3.3	4.7	44	102				76.7	92	0	123.8	1	5.1	21	18	4.7	70		0	0	0	2	1	0	0	1	0	0
826	10295.19	67.06	67	0	1	2.1	86	26.96	0	0	0	0	0	0	0	0	1	0	0	1	71	3.2	5.4	41	141.3	7.29	5.413	74.25	114.1			125.9		5.18			3.7	125	62	1	1	0	1	0	0	0	1	0	0
432	10309.19	54.56	54	0	1	2.21	98	31.64	0	1	0	0	0	0	0	0	1	1	0	1	58	4.2	6.1	78.6	186.9	8.5		65.3	91.7	87.3	0	76.1	0	7.63			4.6	105		0	0	0	2	1	0	0	0	1	0
881	10323.16	61	61	0	1	2.23	100	32.28	1	0	0	1	1	0	1	0	1	1	0	1	40	4	5.7	73	165	14			99			80		5.1	32	30	4.9	69		0	0	0	1	0	0	0	0	1	0
481	10439.17	66	66	0	1	1.83	70	24.32	1	0	0	1	1	0	1	0	0	0	0	0	65	3.2	5	41	118	7.6			133	135	0	116.2	0	5.4	18.8	26.5	4.6	133		0	0	0	1	0	0	0	0	0	1
623	10457.16	68	68	0	1	2.08	89	29.74	1	1	0	1	0	0	0	0	1	1	1	1	58	3.6	5.2	55	132	6.3				90								25		0	0	0		1	0	0	0	0	0
839	10459.19	81.12	81	0	1	2	82	27.72	0	0	0	0	0	0	0	0	0	0	0	0	64.4	2.8	4.3	29.6	83.1	7.853	5.389	68.63	109.4			104.1		3.75			4.6	154	93	1	1	0	1	0	0	0	1	0	0
658	10499.16	49	49	0	1	2.01	85	29.76	1	0	0	1	1	0	1	0	0	0	0	1	61	3.3	5	46	118	7.7			67	83	0			5.43			4.3	35		0	0	0		1	0	0	0	0	0
577	10507.16	67	67	0	1	1.91	78	28.31	0	0	0	1	0	0	0	0	0	0	0	0	59	3.2	4.7	42	104	11.8		65.1	112	120	0			5.23			4	65		0	0	0	2	1	0	0	1	0	0
845	10511.16	67	67	0	1	2.09	85	25.66	1	0	0	1	1	0	0	0	1	0	0	0	55	4	5.7	71	158	5.3			93			101		6.06			4.5	58		0	0	0	2	1	0	0	1	0	0
690	10531.17	65	65	0	1	2.47	120	37.04	1	1	1	1	1	0	1	0	1	1	0	0	56	3.5	4.9	53	111	6.6		56.3	79	76	0							118		0	0	0	2	1	0	0	0	1	0
203	1057.17	69	69	0	1	1.96	80	27.68	1	0	1	1	1	0	1	0	1	1	0	0	44	4.2	5.3	77	138	4.3		42.6	101	75	0	81.7	0		18	13		82		0	0	0	1	0	0	0	0	1	0
572	10579.19	57.37	57	0	1	2.15	96	32.83	1	0	0	1	1	0	0	0	1	0	0	1	59	3.3	4.8	44.1	107.5	6.9		56.9	115.6	127.2	0			5.09			4.6	120		0	0	0	2	1	0	0	0	1	0
721	10673.16	70	70	0	1	2.02	82	26.47	1	0	0	1	1	1	0	0	1	1	0	1	58	3.5	5	51	121	6.3		55.7	103	72	0			5.3	18	16	4.5	108		0	0	0	2	1	0	0	0	1	0
629	10687.19	64.26	64	0	1	1.83	70	24.22	0	0	0	0	1	0	0	0	1	1	0	1	48.8			63	123	7.681	4.51	58.71	81.6	89	0			4.84			4.2	60		0	0	0		1	0	0	0	0	0
938	10695.19	51.89	51	0	1	2	80	25.54	1	0	0	1	0	0	0	0	1	0	0	1	58	3.4	4.9	47.4	112.8	6.552	4.165	63.58	89					5.61			4.5	90		0	0	0	2	1	0	0	1	0	0
945	10697.19	72.52	72	0	0	1.8	72	28.48	0	0	0	1	1	0	0	0	1	1	0	1	65.2	2.9	4.5	32.2	92.4	8.116	4.182	51.53	83.3					6.29			4	67		0	0	0	2	1	0	0	0	1	0
773	10699.19	56.48	56	0	1	2.04	88	31.55	1	0	0	1	1	0	0	0	0	1	0	1	53.3	4.1	5.4	74.2	141.3	7.3		42.8	86.1	66	0			5.28			4.8	57		0	0	0	2	1	0	0	1	0	0
763	10707.16	68	68	0	0	1.86	80	33.73	1	1	0	1	1	0	0	0	1	0	0	1	64	3.1	4.8	38	108	8.7		41.7	61	67	0			5.97			4.4	65		0	0	0	2	1	0	0	0	1	0
908	10717.19	78.17	78	0	0	1.66	60	22.86	1	0	0	1	0	0	0	0	1	1	1	1	62.7	2.6	3.9	24.6	65.9	8.609	5.845	67.9	81			69.5		6.12			4.4	155		0	0	0	4	1	0	0	0	0	1
841	10749.16	56	56	0	1	2.17	93	28.7	1	0	0	1	0	0	0	0	1	1	1	1	63	3.3	5.1	44	120	7.5			152			102			37	71		131		0	0	0	2	1	0	0	0	1	0
921	10759.19	56.28	56	0	1	1.86	72	24.91	1	0	0	0	0	0	0	0	0	0	0	0	61.7	3.4	5.1	47.4	123.8	7.506	3.413	45.48	72.6			61.3		4.69			4	111		0	0	0	2	1	0	0	0	1	0
649	10851.16	53	53	0	1	2.17	93	28.7	1	0	0	1	1	0	1	0	1	0	0	0	58	3.6	5.2	57	130	7.7			77	85	0			4.29			4.7	165		0	0	0	2	1	0	0	0	1	0
153	1093.17	65	65	0	1	1.79	67	23.18	0	0	1	1	1	0	1	0	1	1	0	0	60	2	4.2	30	75	6.6		60.8	101.5	60	0	70.5	0	4.9	22	21	4.1	25		0	0	0		1	0	0	0	0	0
36	1095.17	50	50	0	1	2.09	92	32.6	1	1	1	1	1	0	1	0	0	0	0	0	46	4.3	5.6	80	154	10.7		52	72.7	63	0	92.8	1	5.69			4.5	27		0	0	0		1	0	0	0	0	0
6	10973.16	66	66	0	1	2.21	95	28.68	1	1	0	1	1	0	0	0	1	0	0	0	58	3.2	4.6	41	97	5.8		62.4	99	79	0	150	1	4.98			4.7	25		0	0	0		1	0	0	0	0	0
907	11043.19	83.1	83	0	1	2.07	85	26.83	1	0	0	1	0	0	0	0	1	0	1	1	61	3.1	4.6	37.9	97.3	6.84	5.204	76.08	76.2			70.6		6.29			4	55		0	0	0	2	1	0	0	1	0	0
843	11093.16	52	52	0	1	2.22	99	31.96	1	0	0	1	1	0	1	0	1	0	0	1	53	4.2	5.8	78	166	7.1		48.4	110			101		4.8			4.5	20		0	0	0		1	0	0	0	0	0
648	11159.16	54	54	0	1	1.79	66	22.31	1	0	0	1	1	0	1	0	0	0	0	0	45	4.8	6.3	109	201	9.702		61.35	76	85	0			4.22	28	22	4.3	94		0	0	0	2	1	0	0	0	1	0
684	11177.19	62.25	62	0	0	1.8	72	28.12	1	1	0	1	0	0	0	0	1	1	1	1	62.7	3.3	5	44.1	118.2	11.18	6.521	58.34	75.3	77.5	0			9.75			4.2	87		0	0	0	2	1	0	0	1	0	0
848	11273.16	61	61	0	1	1.89	76	27.25	1	0	0	1	1	0	1	0	1	1	0	0	59	3.7	4.9	46	114	7.287		69.18	85			99		5.29			4.4	19		0	0	0		1	0	0	0	0	0
450	11323.17	64	64	0	0	1.87	75	27.55	1	1	0	1	1	0	0	0	1	1	0	0	62	2.9	4.4	32	87	10.34			71	150.6	1	136.3	0		46	76		82		0	0	0	1	0	0	0	0	1	0
837	11359.16	65	65	0	1	1.96	80	27.68	1	0	0	1	0	0	0	0	1	0	0	0	66	3	4.8	36	108	8.5			109			105		5.8	95	75.9		55		0	0	0	1	0	0	0	1	0	0
59	11467.16	75	75	0	1	1.94	80	28.69	1	0	0	1	1	0	0	0	0	0	0	0	66	3.6	5.4	55	94				100	125	0	148.4	0	5.53	20	28	4.2	71		0	0	0	2	1	0	0	1	0	0
5	11479.16	59	59	0	0	1.87	79	32.46	1	1	0	1	1	0	0	0	1	0	0	1	57	3.4	4.9	48	114	8.869		58.14	105	69	0	159	1	7.39			5.4	73		0	0	0	1	0	0	0	0	1	0
155	11543.18	67.47	67	0	0	1.8	71	27.39	1	0	0	1	1	0	0	1	1	1	0	0	60.9	3.3	4.9	44.1	112.8	8.817	5.098	57.82	78.9	79	0	89.4	0	5.58			4.7	48		0	0	0	2	1	0	0	1	0	0
501	11559.16	67	67	0	0	2.06	92	34.63	1	1	0	1	1	0	0	0	1	0	1	1	57	3.8	5.5	62	145	12.42			73	96	0	72.5	0	7.82			3.7	120		0	0	0	2	1	0	0	0	1	0
94	11585.17	62	62	0	1	1.95	80	28.34	1	1	0	1	1	0	0	0	0	0	0	0	59	3.1	4.5	48	117	8		63	84.3	69	0	85.1	0	16.13			4.5	75		0	0	0	1	0	0	0	0	1	0
939	11587.16	60	60	0	1	2.27	82	33.57	1	1	0	1	1	0	0	0	1	0	0	0	41	3.2	6	60	180	8.96		57.4	87					5.38			4.4	107		0	0	0	1	0	0	0	1	0	0
400	11643.16	62	62	0	1	2.05	85	22.44	1	0	0	1	0	0	0	0	1	0	0	0	66	3.2	5	77	116	6.01		52	89	96	0	88	0	5.2	23	17	4.3	58		0	0	0	2	1	0	0	1	0	0
801	11669.16	72	72	0	0	1.55	55	23.19	1	0	0	1	0	0	0	0	1	0	1	0	56	3.3	4.6	44	99				65	59.1	0			7.84			4.8	69		0	0	0	2	1	0	0	1	0	0
269	11739.18	58.95	58	0	1	1.99	80	25.83	0	0	0	1	1	0	0	0	1	1	0	0	50.8	3.7	5	58.1	118.2	7.659	4.721	61.63	104	92	0	94.2	0		32	53					0	0	1	0	0	0	0	1	0
727	11745.16	60	60	0	0	1.64	60	24.03	1	0	0	1	0	0	0	0	1	0	0	0	57	3.7	5.3	57	132	3.5			101	71.5	0				26	15		73		0	0	0	1	0	0	0	0	1	0
621	11747.16	60	60	0	1	1.84	72	25.82	1	0	0	1	0	0	0	0	1	0	0	0	64	3.5	5.1	53	124				85	90.3	0				34	38		106		0	0	0	2	1	0	0	0	1	0
587	11873.16	59	59	0	1	2.13	90	28.41	1	0	0	1	1	0	0	0	1	0	0	0	59	3.8	5.5	65	150	7.5		62.1	88.1	105.3	0			5.1			4.7	88		0	0	0	2	1	0	0	0	1	0
394	11913.16	71	71	0	1	1.91	75	25.35	1	0	0	1	0	0	0	0	0	0	0	1	61	3.5	5.1	51	128	5.4			92	74.5	0	67.1	0	4.96			4.5	110		0	0	0	2	1	0	0	0	1	0
957	12015.19	47.27	47	0	1	2.12	93	31.44	1	1	0	0	1	0	0	0	1	1	1	1	41.8	4.9	6.2	112.8	194	8.502	3.841	45.18	72.3					6.86			4.8	95		0	0	0	2	1	0	0	1	0	0
785	12017.19	66.32	66	0	0	2.04	92	35.94	0	0	0	1	0	0	0	0	1	1	0	0	64.4	2.8	4.3	29.6	83.1	7.233	4.251	58.77	72.9	63.7	0			6.03			9.3	70		0	0	0	2	1	0	0	0	1	0
851	12033.16	62	62	0	1	2.08	90	30.78	1	0	0	1	1	0	0	0	0	0	0	0	59	3.5	5.2	52	128	6.1			78.6			96.3		4.55			4.4	83		0	0	0	2	1	0	0	0	1	0
875	12043.16	55	55	0	1	1.99	80	26.12	1	0	0	1	1	0	0	0	0	0	0	0	56	3.9	5.5	64	145	7.3			96.1			83.7		5.53			4.8	84		0	0	0	2	1	0	0	1	0	0
702	12069.19	69.21	69	0	1	1.99	81	26.75	1	0	0	1	1	0	0	0	1	0	1	1	66.9	3.5	5.6	50.9	153.7	5.71	3.095	54.2	88.5	74.5	0			5.52			3.5	118		0	0	0	2	1	0	0	0	1	0
35	12113.19	72.84	72	0	1	2.03	90	33.87	1	0	0	1	1	0	0	0	1	1	0	1	64.7	3.1	4.8	37.9	107.5	6.2		53.9	122.2	106.5	0	137	1	4.58			3.5	116		0	0	0	1	0	0	0	0	0	1
234	12145.16	64	64	0	1	1.85	72	25.21	0	0	0	1	0	0	0	0	0	0	0	1	58	3.3	4.8	44	106	6.798		63.89	77.9	80.8	0	85.5	0	5.5			4	98		0	0	0	1	0	0	0	0	1	0
643	1215.17	59	59	0	1	2.19	98	32.74	0	1	0	1	1	0	0	1	1	1	1	0	63	3.5	5.3	50	138	6.5		46	61.5	86	0			6.8			4.1	171	96	1	0	1	1	0	0	0	1	0	0
822	12199.16	62	62	0	0	1.86	80	33.73	1	1	0	1	1	0	0	0	1	1	0	0	60	3.1	4.5	38	95	17.15			86			143.9			33	11		90		0	0	0	1	0	0	0	0	1	0
640	12201.16	52	52	0	1	1.99	80	26.12	1	0	0	1	1	0	0	0	0	0	0	0	62	3.5	5.3	51	135	7.15		54.6		86.7								45		0	0	0	1	0	0	0	1	0	0
20	12265.16	66	66	0	1	1.88	74	25.61	1	0	0	1	1	0	0	1	1	0	0	1	52	4.4	6.1	88	184	7.8		63.2	169.3	113	0	149.6	1	5.07			4.8	120		0	0	0	2	1	0	0	0	1	0
43	12343.16	62	62	0	1	2.16	91	27.78	1	0	0	1	1	0	0	0	1	1	0	1	57	3.6	5.2	55	128	7.461		51.72	113.6	90.5	0	118.9	1	4.82			4.9	72		0	0	0	1	0	0	0	0	1	0
63	12371.16	63	63	0	1	2.26	98	28.95	1	0	0	1	1	0	1	0	1	1	0	1	57	3.9	5.6	66	153	5.032		47.3	83.8	64.4	0	86.8	0	5.47			5.7	80		0	0	0	1	0	0	0	0	1	0
709	1243.18	61.41	61	0	1	1.98	84	30.85	1	0	1	1	1	0	0	0	0	1	0	0	51	4.1	5.6	74.2	153.7	7.32		3.863	94.5	73.4	0			5.13			5	93		0	0	0	2	1	0	0	1	0	0
831	12431.17	66	66	0	1	2.27	100	30.19	1	0	1	1	0	0	1	0	1	1	0	0	61	3.1	4.7	39	102	6.6			102			119.5			13	18		86		0	0	0	1	0	0	0	0	1	0
89	12449.16	65	65	0	1	2.1	88	27.77	1	0	0	1	1	0	1	0	0	0	0	0	62	3.2	4.9	42	114				114.9	79.8	0	96.6	0	4.99			5.3	70		0	0	0	2	1	0	0	1	0	0
910	12469.16	60	60	0	1	2.03	84	28.07	1	1	0	1	1	0	0	0	1	0	0	1	60	3.7	5.4	57	142	6.9		49.2	76			67.4		9.73			4.8	86		0	0	0	2	1	0	0	1	0	0
634	12577.19	57.05	57	0	1	2.42	112	32.72	0	0	0	1	1	0	0	0	1	1	0	1	53.1	4.4	6.1	87.7	186.9	6.862	3.684	53.68	88.4	88	0			4.99			3.7	90		0	0	0	2	1	0	0	0	1	0
769	12583.16	65	65	0	1	1.96	82	29.76	1	0	0	1	1	0	0	0	1	1	0	0	51	4	5.5	71	148	11.91		48.63	81.5	66.2	0			4.89			4.6	67		0	0	0	2	1	0	0	1	0	0
311	12599.17	57	57	0	1	2.21	95	28.68	1	0	1	1	0	0	1	0	0	0	0	0	60	3.3	4.9	45	113	8.5			85	109	0	108.1	0	5.4	26			66		0	0	0	1	0	0	0	0	1	0
191	12641.16	52	52	0	1	1.95	78	26.37	1	0	0	1	0	0	0	0	1	0	0	0	55	3.6	5.1	67	122				80.2	66.9	0	74.4	0	4.58			4.5	50		0	0	0	2	1	0	0	1	0	0
111	12689.16	68	68	0	1	1.84	72	25.82	1	0	0	1	0	0	0	0	1	0	0	1	65	3.1	4.7	36	103	8.8		68.29	92.7	71.1	0	85.3	0	7.15			4.5	156	98	1	1	0	4	0	0	0	0	0	0
853	12757.16	57	57	0	1	1.93	78	26.99	1	0	0	1	1	0	0	0	1	0	1	0	60	3.2	4.7	42	105				93			94.9			28	60		80		0	0	0	2	1	0	0	0	1	0
705	12777.16	62	62	0	1	2.28	101	30.16	1	1	0	1	1	0	1	1	1	0	1	1	55	3.8	5.3	62	135	9.441		53.84	74.2	74.2	0			8.67			4.6	34		0	0	0		1	0	0	0	0	0
283	12805.16	65	65	0	1	1.92	76	25.69	1	1	0	1	1	0	0	0	1	1	1	1	56	3.6	5.2	57	132	5.6		68.7	91.6	92.9	0	93.8	0	10.44			4.3	108		0	0	0	1	0	0	0	0	0	1
724	12815.19	51.75	51	0	1	2.18	95	29.98	1	0	0	1	1	0	0	0	1	1	0	1	58.9	3.5	5.1	50.9	123.8	9.994	4.912	49.15	110.7	71.6	0			5.8			4.9	85		0	0	0	2	1	0	0	1	0	0
967	12973.16	64	64	0	1	2.02	82	26.47	0	0	0	1	0	0	0	0	0	0	0	0	61	3.6	5.3	53	135	7.1		70.4	62.5					5.23			4.3	82		0	0	0	2	1	0	0	0	1	0
297	1301.18	58.54	58	0	1	1.83	68	22.46	1	0	0	1	0	0	0	0	1	1	0	0	66.9	3.2	5.1	41	123.8	8.145	5.132	63.01	84.2	73.3	0	73.3	0	5.4			4.6	57		0	0	0	2	1	0	0	1	0	0
235	1301.20	70.272	70	0	1	1.99	80	25.83	1	0	0	1	0	0	0	0	1	1	1	0	63.1	3.6	5.5	54.4	147.4	8.858	5.131	57.93	132.8	75.5	0	80.1	0	5.62	22	24	3.9	83		0	0	0	1	0	0	0	0	1	0
846	13115.16	66	66	0	0	2.09	95	35.76	1	0	0	1	0	0	0	0	0	0	0	0	69	2.7	4.2	25	83	8.7		56	79			99.5			25	23		71		0	0	0	1	0	0	0	0	1	0
163	13139.16	67	67	0	1	2.31	107	34.54	1	0	0	1	0	0	1	0	0	0	1	1	59	3.5	5.2	52	128	6		55.1	186.9	108	0	117.8	0	5.3			4.4	67		0	0	0	2	1	0	0	1	0	0
357	13271.16	59	59	0	1	2.27	100	30.19	0	1	0	1	1	0	0	0	0	0	0	0	56	4.1	5.8	75	169	5.5			68.6	67.1	0	63.1	0	6.92			4.1	126		0	0	0	2	1	0	0	0	1	0
410	1335.18	63.26	63	0	1	2.38	110	33.21	1	0	0	1	1	0	0	1	0	0	0	0	48	4.7	6.3	104	199	6.5		73.7		113.9		104.9	0					65		0	0	0	2	1	0	0	1	0	0
603	13403.16	57	57	0	1	1.93	74	23.1	0	0	0	0	1	0	0	0	0	0	0	0	64	3.5	5.4	51	141	6.5			105.8	97	0			5.71			5.1	57		0	0	0		1	0	0	0	0	0
545	13403.17	68	68	0	1	1.96	79	26.7	1	1	0	1	0	0	0	0	0	1	0	0	58					4.8			86	116	1	71	0	4.07			4	140		0	0	0	2	1	0	0	1	0	0
460	13409.19	62.42	62	0	1	2.1	89	29.06	0	0	0	1	0	0	0	0	1	1	0	0	62.4	3.5	5.3	50.9	135.3	7.058	4.082	57.83	98.2	107.6	0	92.2	0	5.17			4.2	197	54	1	1	0	1	0	0	0	0	1	0
300	13443.17	60	60	0	1	1.92	78	27.97	1	0	1	1	1	0	1	0	0	0	0	0	55	3.7	5.3	56	133	7		69.9	90.1	87	0	86.9	0	4.97			5.5	70		0	0	0	2	1	0	0	1	0	0
625	13485.16	55	55	0	1	2.32	105	31.7	1	0	0	0	0	0	0	0	0	0	0	0	57	3.5	5.1	51	123	8.7		64.8	74.1	89.7	0			5.22	15	19	4.3	92		0	0	0	2	1	0	0	0	1	0
80	13603.16	52	52	0	1	2.16	97	33.56	1	0	0	1	1	0	1	0	1	1	0	1	55	4.1	5.8	76	170	9.8		66.3	80.9	65.4	0	84	0	5.81			4.7	61		0	0	0	2	1	0	0	1	0	0
505	13635.17	66	66	0	1	2.05	85	27.76	1	0	0	1	0	0	0	0	1	1	0	0	62	4.1	6.3	76	201	6.7			76	99	0	73	0		20	19		167	87	1	1	0	1	0	0	0	1	0	0
599	13649.16	61	61	0	1	2.27	100	30.19	1	0	0	1	0	0	0	0	0	0	0	0	57	3.4	4.9	48	112	6.6			119.4	99.7	0			4.88			4.6	96		0	0	0	2	1	0	0	1	0	0
898	13653.16	66	66	0	1	1.83	70	24.22	1	0	0	1	0	0	0	0	0	1	0	1	64	3.1	4.7	37	102	5.6		60	71			73.8			11	19		66		0	0	0	2	1	0	0	1	0	0
697	13701.19	70.12	70	0	1	1.77	65	22.49	1	0	0	1	1	0	0	0	1	0	0	0	52	3.6	4.9	54	111	6.446	4.502	69.84	91.7	75.2	0			5.74			4.7	105		0	0	0	2	1	0	0	0	1	0
19	13781.16	47	47	0	1	2.08	90	31.14	1	0	0	1	1	0	0	0	1	1	1	1	69	2.7	4.2	26	80	8.6		49.7	71.6	71.6	0	112	1	4.5			4.5	45		0	0	0		1	0	0	0	0	0
885	13789.16	54	54	0	1	2.01	80	24.97	0	1	0	1	0	0	1	0	0	0	0	0	46	4.4	5.8	90	169	7.5		45.1	87.5			78.8		10.61			4	116		0	0	0	2	1	0	0	0	1	0
363	1379.17	64	64	0	1	2.21	98	31.28	1	0	0	1	0	0	0	0	0	1	0	0	65	3.4	5.2	42	131	6.2		59.2	93.5	78.9	0	74.6	0	9.05			4.5	110		0	0	0	2	1	0	0	1	0	0
558	1383.16	42	42	0	0	1.46	47	18	1	1	0	1	1	0	0	0	1	1	0	0	60	2.5	3.7	23	59	7.4		77	130	221	1	142	0	17.5			5.8	48		0	0	0	1	0	0	0	1	0	0
679	13887.19	54.01	54	0	1	1.77	64	21.14	1	1	0	1	1	0	0	0	1	0	0	0	59	3.3	4.8	44.1	107.5	7.348	2.838	38.62	83.7	78.9	0			10.18				60		0	0	0	2	1	0	0	1	0	0
97	13993.16	57	57	0	1	2.2	95	29.32	0	0	0	1	0	0	0	0	1	0	0	1	64	3.3	5	43	120	8.482		57.86	79	62.8	0	78.6	0	4.5			4.3	27		0	0	0		1	0	0	0	0	0
214	14005.16	59	59	0	0	2.12	95	33.66	1	1	0	1	1	0	0	0	1	1	0	1	61	3.4	5	46	118	5.2		68.4	70.5	64.5	0	70.3	0	6.37			4.2	50		0	0	0	2	1	0	0	1	0	0
555	14085.16	67	67	0	1	1.94	75	23.94	1	0	0	1	1	0	0	0	1	0	0	1	53	4	5.6	71	154	5.914		66.4	74.2	158	1	86.4	0	5.21			4.6	30		0	0	0		1	0	0	0	0	0
393	14237.19	56.91	56	0	1	1.99	80	25.83	1	0	0	1	0	0	0	0	1	0	0	0	64	3	4.6	35	97.3	5.944	3.213	54.04	75.6	79	0	71.8	0	5.71			4.6	35		0	0	0	1	0	0	0	1	0	0
645	14241.19	62.46	62	0	1	1.95	77	25.14	0	0	0	0	1	0	0	0	0	0	0	0	38.4			85	146	10.64	5.852	54.98	95	86	0			4.85	16	8	5	199	75	1	1	0	2	1	0	0	1	0	0
520	1425.16	62	62	0	1	2.05	95	35	1	1	0	1	0	1	0	0	1	1	0	0	57	2.5	5.3	70	123	12		54	116	127	0	97	0	7.4			4.3	94		0	0	0	1	0	0	0	0	1	0
539	14303.18	78.49	78	0	1	1.92	75	24.49	1	0	0	1	1	0	0	0	1	1	1	0	59	3.4	5	47	119	5.138	2.835	55.17	106.9	141	1	101.8	0	10.5			4.5	46		0	0	0	1	0	0	0	0	1	0
478	14313.16	57	57	0	1	1.94	82	30.86	1	1	0	1	1	0	0	0	1	0	0	1	67	3.2	5	40	128	6.702		65.4	98	108.4	0	90.3	0	4.77			4.7	85		0	0	0	1	0	0	0	0	1	0
515	14313.17	60	60	0	1	2.51	121	35.74	1	0	0	1	1	0	0	0	1	1	0	0	60	3.6	5.1	54	124	5.7		64.2	81.9	125	1	96.7	0	4.88			4.4	77		0	0	0	1	0	0	0	0	1	0
479	14437.17	78	78	0	1	1.91	78	28.65	1	0	1	1	1	0	0	0	0	0	0	0	32	4	6.2	96	153	10.1		62.9	119.9	137	0	118.4	0	5.44			4.6	68		0	0	0	2	1	0	0	1	0	0
218	14507.19	62.41	62	0	1	2.12	95	33.66	1	0	0	1	1	0	0	0	1	1	1	1	47.6	3.8	5	62	118.2	12.61	7.149	56.57	69.5	66.6	0	72.2	0	5.16			4.3	102		0	0	0	1	0	0	0	0	0	1
420	14647.17	64	64	0	1	1.96	78	25.76	1	1	0	1	0	1	0	0	0	1	0	0	59	3.8	5.6	62	153	7.506		65.6	105.4	98	0	87.7	0	4.29			3.9	104		0	0	0	2	1	0	0	0	1	0
263	14659.17	57	57	0	1	2.16	95	31.38	1	1	0	1	1	0	0	0	0	0	0	0	48	4.3	5.7	103	182	7.279		59.66	133.3	143	0	145.5	0	14.32			4.7	80		0	0	0	2	1	0	0	1	0	0
751	14731.16	66	66	0	0	2.15	99	35.93	1	1	0	0	1	0	0	0	0	1	0	0	55	4.2	6.7	79	231	6		63	69.6	69	0			8.63			4.3	120		0	0	0	2	1	0	0	0	1	0
609	1475.16	64	64	0	1	2.3	104	31	1	1	1	1	1	0	0	0	0	1	0	0	70	3.3	5.6	45	154	7.2		62	99	95	0			8.4			4.1	54		0	0	0	1	0	0	0	0	1	0
509	14771.20	60.246	60	0	1	1.73	63	22.32	0	0	0	1	0	0	0	0	0	1	1	0	65			55	161	6.771	4.434	65.49	66	90	0	63.1	0	5.67	20	22	4.4	130	86	1	0	1	1	0	0	0	1	0	0
21	14829.16	63	63	0	1	2.18	96	31.35	1	0	0	1	1	0	0	0	0	1	0	0	63	3.2	5	43	118	5.3			92	65.2	0	101.5	1		18	14		118		0	0	0	2	1	0	0	0	1	0
567	14917.19	63.57	63	0	1	1.74	70	29.9	1	0	0	1	0	0	0	0	0	0	0	0	62.4	2.8	4.2	29.6	78.6	8.989	5.574	62.01	167.3	165.8	0			4.47			5.1	91		0	0	0	1	0	0	0	0	0	1
699	1497.16	49	49	0	1	2.22	100	33	1	0	0	1	1	0	0	0	1	1	0	0	52	4.9	6.7	112	234	9.2		54	75	75	0			5.7	17	20	4.5	26		0	0	0	1	0	0	0	1	0	0
167	14971.19	65.67	65	0	0	1.83	72	26.45	1	0	0	1	0	0	0	0	1	1	0	1	64.4	2.8	4.3	29.6	83.1	6.34	3.463	54.63	72	60.7	0	70.2	0	5.34			4.5	124		0	0	0	1	0	0	0	0	0	1
418	14987.18	54.36	54	0	1	2.43	115	34.72	0	0	0	1	0	0	0	0	1	0	0	0	60	3.2	4.7	41	102.4	6.646	3.906	58.78	109.9	103	0	92.9	0	5.97			4	57		0	0	0	2	1	0	0	1	0	0
767	15051.19	59.53	59	0	1	2.09	90	30.42	1	0	0	1	1	0	0	0	1	1	0	1	68	2.8	4.5	29.6	92.4	6.905	3.519	50.96	85.3	66.6	0			5.66			4.3	40		0	0	0	2	1	0	0	1	0	0
693	15111.19	58.3	58	0	1	1.98	84	30.48	0	0	0	1	1	0	0	0	1	0	0	0	61.9	3.2	4.8	41	107.5	7.566	4.943	65.33	79.8	75.8	0			4.52			5.4	110		0	0	0	2	1	0	0	0	1	0
886	15169.16	64	64	0	1	2.26	98	33.25	1	0	0	1	1	0	0	0	0	1	0	0	55	4.3	6.2	87	194	4.392		49.73	82.6			78.5		5.42			5.2	55		0	0	0	2	1	0	0	1	0	0
966	15279.19	65.12	65	0	0	1.84	77	32.05	0	0	0	1	0	0	0	0	1	1	0	1	58	3.8	5.5	62	147.4	6.025	2.682	44.51	64.4					5.14			4.3	185	58	1	1	0	1	0	0	0	0	1	0
743	15339.19	64.63	64	0	1	1.83	72	26.45	1	0	0	1	1	0	0	0	1	1	1	1	63.3	3.5	5	50.9	118.2	9.393	5.641	60.06	83.8	69.9	0			5			4.4	119		0	0	0	1	0	0	0	0	0	1
691	15385.16	71	71	0	1	1.96	80	27.36	1	0	0	1	1	0	1	0	0	0	0	0	64	3.4	5.3	50	141	8.8		59.2	89.5	76	0			5.64	18	18	5.3	85		0	0	0	2	1	0	0	1	0	0
624	15479.16	65	65	0	1	1.89	75	26.57	0	0	0	1	1	0	0	0	1	0	1	1	58	3.4	4.8	46	108	4.8			87.6	89.8	0			5.77			4.7	134		0	0	0	2	1	0	0	0	1	0
268	15591.16	53	53	0	1	2.38	113	35.66	1	0	0	1	0	0	0	0	1	0	0	1	62	3.4	5.3	50	136	4.501		48.86	109.1	85.4	0	87.7	0	5.19	22	28	5.1	103		0	0	0	2	1	0	0	0	1	0
706	15673.19	43.59	43	0	1	1.86	72	24.91	1	0	0	0	0	0	1	0	0	0	0	1	65.4	3.2	5	41	118.2	8.459	3.647	43.11	76.5	74.1	0			4.29			3.6	80		0	0	0	1	0	0	0	0	0	1
95	15693.19	69.29	69	0	0	1.79	73	30.29	1	1	0	1	1	0	0	0	1	1	1	1	56.8	3.1	4.4	37.9	87.7	9.701	5.519	60.84	62.4	49.6	0	65.4	0	6.74			5	134		0	0	0	1	0	0	0	0	0	1
722	15737.16	59	59	0	1	2.18	97	32.04	1	0	0	0	1	0	0	0	1	0	1	0	53	4.3	6	84	179	7.653		58.43	73	71.6	0			6.88	81	80	4.2	83		0	0	0	2	1	0	0	1	0	0
424	15797.16	66	66	0	1	1.78	65	21.97	1	0	0	1	1	0	0	0	0	0	0	1	70	2.3	3.8	18	62	6.4			67	80.3	0	69.8	0	6.08				43		0	0	0	2	0	1	0	0	0	0
143	15889.18	54.68	54	0	1	1.99	80	25.83	0	0	0	1	1	0	0	0	1	1	0	0	50	3.8	5.2	64	129	7.798	3.377	43.31	77.1	62.6	0	73.8	0	5.12			4.1			0	0	0	2	1	0	0	0	1	0
267	15907.16	63	63	0	1	2.07	84	25.93	0	0	0	1	1	0	1	0	1	1	1	1	42	4.9	6.2	114	209	6.4		65.3	124	100.7	0	103	0	5.11			4.8	62		0	0	0	2	1	0	0	1	0	0
232	15929.16	61	61	0	0	1.99	92	39.82	1	1	0	1	0	0	0	0	0	0	0	0	46	3.8	5	63	118	9.9		65	107	79.2	0	84	0		61	35		132		0	0	0	1	0	0	0	0	0	1
733	15935.16	57	57	0	1	2.06	86	28.08	1	0	0	0	0	0	0	0	1	1	0	1	66	3.1	4.9	40	117	4.981		63.17	81	70.7	0			5.03			5	54		0	0	0	2	1	0	0	1	0	0
464	16079.16	58	58	0	1	1.77	65	22.49	0	0	0	0	0	0	0	1	0	0	0	1	61	3.1	4.6	37	95	5.98		71	89.7	85.5	0	69.5	0	5.21			4.1	123		0	0	0	2	1	0	0	1	0	0
114	16101.16	57	57	0	1	1.82	70	25.1	1	0	0	1	1	0	0	0	0	0	0	0	61	3.3	4.9	45	116	7.98			85.8	74	0	88	0	7.98			4.7	110		0	0	0	2	1	0	0	0	1	0
553	16103.16	58	58	0	1	1.76	68	25.91	1	0	0	1	1	0	0	0	1	0	0	1	60	3.1	4.5		93	7.8			88	70	0	6.47	0		16	11		98		0	0	0	1	0	0	0	0	1	0
879	16173.16	69	69	0	1	2.3	105	33.14	1	0	0	1	1	0	0	0	1	0	0	1	64	3.9	5.3	64	146	3.4			95.5			80.4		6.14			5.4	84		0	0	0	2	1	0	0	0	1	0
734	16201.19	64.99	64	0	1	1.87	75	27.55	1	0	0	1	0	0	0	0	1	1	0	1	63.3	2.9	4.4	32.2	87.7	8.847	5.483	61.98	73.4	70.3	0			6.21			3.8	145		0	0	0	1	0	0	0	0	0	1
849	16213.16	58	58	0	1	1.8	68	24.09	1	0	0	1	1	0	0	0	1	0	0	0	48	3.6	4.8	56	110	4.7			96.1			97		5.4			8.8	63		0	0	0	1	0	0	0	0	1	0
386	16225.17	59	59	0	1	2.23	96	28.67	1	0	0	1	1	0	0	0	1	1	0	0	38	3.5	5.3	89	148	7.431		52.51	76	82	0	75.2	0	5.8			4.9	61		0	0	0	2	1	0	0	1	0	0
500	16265.16	63	63	0	0	1.79	72	28.84	1	1	0	1	0	0	0	0	1	1	1	1						5.2			92.4	98.2	0	74.9	0	9.12			4.2	112		0	0	0	1	0	0	0	0	0	1
205	16275.19	62.44	62	0	1	1.9	70	25.95	1	0	0	1	0	0	0	0	0	0	0	0	56.3	4	5.7	70	160	9.186	5.922	64.47	73.5	55.8	0	62.2	0	5.44			4.1	90		0	0	0	2	1	0	0	0	1	0
754	16279.16	64	64	0	0	1.66	63	26.22	1	1	0	1	1	0	0	0	1	1	0	1	61	3	4.5	36	92	5.216		53.48	72	68.8	0			5.07	26	43	4.1			0	0	0		1	0	0	0	0	0
770	16301.16	49	49	0	1	2.43	114	34.04	1	1	0	1	0	0	1	0	1	1	0	1	58	4.2	6.1	78	186	5.9			69.3	66.1	0			14.81	15	22	4.3	86		0	0	0	1	0	0	0	0	1	0
776	16315.16	49	49	0	1	1.98	82	28.37	0	0	0	1	0	0	0	0	1	1	0	0	55	3.4	4.9	50	113	6.9		64.2	75	64.9	0			5.06			4.9	113	81	1	1	0	1	0	0	0	1	0	0
729	16329.16	62	62	0	1	1.99	80	25.83	1	0	0	1	0	0	1	0	1	1	0	0	56	3.1	4.6	39	97	8			114	71.3	0				24	24		150		0	0	0	2	1	0	0	0	1	0
210	1635.17	44	44	0	1	2.03	85	28.73	1	1	1	1	1	1	1	0	1	1	0	0	60			45	113	7.2		56.3	110	72.5	0	78.5	0	4.8			4.2	96		0	0	0	2	1	0	0	0	1	0
189	16353.17	57	57	0	1	2.11	90	29.39	1	0	0	1	0	0	0	0	0	1	1	0	57	3.8	5.4	62	142	6.3		63.1	81.9	74.2	0	81.9	0	4.58			4.3	80		0	0	0	2	1	0	0	0	1	0
766	16407.16	70	70	0	1	1.97	80	27.04	1	0	0	1	0	0	1	0	1	0	0	1	60	3.4	5	47.4	118.2	8.42			74	66.9	0				25	26		116		0	0	0	1	0	0	0	0	0	1
93	16447.17	62	62	0	1	1.98	81	27.38	0	0	1	1	1	1	1	0	1	1	0	0	55	3.2	4.6	33	97	10.21		62.21	99.5	107.7	0	123.8	0	5.15			4.8	60		0	0	0	1	0	0	0	1	0	0
246	16451.17	66	66	0	1	2.05	85	27.76	1	1	0	1	1	0	0	0	1	0	1	0	62	3.4	5.1	46	116	3.9			78	75	0	78.2	0					65		0	0	0	2	1	0	0	1	0	0
920	16463.16	48	48	0	1	1.82	70	24.8	1	0	0	1	0	0	0	0	1	1	0	1	55	3.4	4.9	48	117	16.8			67			61.8		4.77			5.1	143		0	0	0	1	0	0	0	0	0	1
790	16485.16	58	58	0	0	1.76	65	23.03	1	0	0	1	1	0	0	0	0	0	0	0	51	3.3	4.5	45	92				67.6	62.6	0			5.21			5.1	63		0	0	0	1	0	0	0	1	0	0
710	16497.16	60	60	0	1	2.08	90	31.14	1	0	0	1	0	0	1	0	0	0	0	0	54	3.6	5	55	119	6.7			98.2	73.4	0			5.47			4.5	180		0	0	0	2	1	0	0	0	1	0
735	16503.16	69	69	0	1	2.03	85	28.73	1	0	0	1	1	0	1	1	1	1	1	1	48	3.9	5.1	67	127	7.86		66.7	87.2	70.1	0			6.08	33	52	4.2	58		0	0	0	2	1	0	0	1	0	0
391	16525.17	63	63	0	1	1.93	77	26.03	0	0	0	1	0	0	1	1	1	1	0	0	62	3.2	4.8	41	109	5.9		55.8	101.1	102	0	94.8	0	5.19			4.9	140		0	0	0	2	1	0	0	1	0	0
862	16531.16	69	69	0	1	1.91	74	24.16	1	0	0	1	1	0	0	0	0	0	0	0	59	3.5	5.6	57	133	11		71	155.2			91.7		4.66	17	18	4.7	103		0	0	0	1	0	0	0	1	0	0
295	1659.17	67	67	0	0	1.73	70	30.7	0	0	0	1	1	0	0	0	1	1	0	0	58	3.2	4.7	41	108	7.1		54.6	73.4	76	0	76	0	5.5			4.7	88		0	0	0	2	1	0	0	1	0	0
932	16599.19	55.81	55	0	1	1.85	71	24.57	1	0	0	1	1	0	0	0	1	0	0	1	30.7			133	192	8.578	4.808	56.05	102.8					5.59			4.2	62		0	0	0	2	1	0	0	1	0	0
943	16639.16	60	60	0	1	1.92	75	24.49	0	0	0	1	1	0	1	0	1	1	0	1	51	3.9	5.5	69	143	13.64		67.55	85					4.37			4.6	113		0	0	0	1	0	0	0	0	1	0
876	16643.19	77.45	77	0	1	1.99	83	29.06	1	0	0	1	0	0	0	0	1	1	1	1	65.2	2.9	4.5	32.2	92.4	8.526	4.162	48.81	109.1			83.1		5.35			3.7	130		0	0	0	2	1	0	0	0	1	0
731	16645.19	72.34	72	0	1	1.83	70	24.22	1	1	0	1	1	0	0	0	1	1	0	1	49.5	3.8	5.5	62	147.4	5.658	3.242	57.3	67.7	71	0			5.63			4.1	115		0	0	0	4	1	0	0	0	0	1
213	16741.16	65	65	0	0	2.01	87	32.35	0	0	0	1	0	0	0	0	1	1	1	1	53	3.9	5.3	65	135	5.51			82	72.3	0	78.1	0		66	21		106		0	0	0	1	0	0	0	0	1	0
537	16811.16	57	57	0	1	2.17	94	29.67	1	0	0	1	1	0	1	0	0	0	0	1	58	4	6	75	172	11.3		60.3	128.3	121	0	82.5	0	5.94			4.6	110	37	1	0	0	1	0	0	0	1	0	0
686	16815.16	63	63	0	0	1.81	74	30.41	1	0	0	1	0	0	0	0	0	0	0	0	60	3.2	4.1	42	106	7.8		59.4	65.7	77	0			4.92	60	90	4.6	122		0	0	0	2	1	0	0	0	1	0
918	16897.16	77	77	0	0	1.78	73	31.18	1	0	0	1	0	0	0	0	1	0	1	1	57	3.4	4.9	48	112	5.804		38.44	71.3			63.4		5.29			5.2	59		0	0	0	1	0	0	0	1	0	0
454	16915.17	52	52	0	1	2.3	108	36.09	1	0	0	1	0	0	0	0	1	1	0	0	62	3.3	5	45	118	6.8		53.3	94.3	100	0	85.1	0	4.96			3.9	113		0	0	0	1	0	0	0	0	0	1
783	16915.19	69.36	69	0	0	1.72	64	23.8	1	0	0	1	0	0	0	0	1	1	1	1	61.7	3.4	5.1	47.4	123.8	8.311	3.832	46.11	65.6	63.9	0			5.22			4.7	60		0	0	0	2	1	0	0	1	0	0
124	16935.19	57.11	57	0	0	1.83	76	31.23	1	0	0	1	1	0	0	0	1	0	0	0	65.2	2.9	4.5	32.2	92.4	8.608	4.932	57.29	71.3	59	0	72	0	5.05			4.4	65		0	0	0	2	1	0	0	1	0	0
927	16961.16	59	59	0	1	1.82	68	22.72	1	0	0	1	0	0	0	1	1	1	0	0	62	3.2	4.9	42	111	9.302		61.79	70.4			47.1		6.37			5.1	96		0	0	0	2	1	0	0	0	1	0
925	16963.16	57	57	0	1	2.27	103	32.51	1	0	0	1	0	0	0	0	1	1	0	1	56	4.1	5	74	162	5.5			96			59.5			23	17		126		0	0	0	2	1	0	0	0	1	0
941	16975.16	56	56	0	1	1.88	75	26.89	1	0	0	1	1	1	0	0	0	0	0	0	57	3.3	4.7	43	100	7.3			86						22	35		27		0	0	0		1	0	0	0	0	0
877	17121.16	69	69	0	1	1.89	75	26.57	0	0	0	1	0	0	0	0	1	0	0	0	68	2.6	4.2	25	79	10.33		49.92	82.5			82.3		5.15			4.9	131	93	1	1	0	2	1	0	0	1	0	0
216	17181.19	65.46	65	0	1	1.93	75	24.21	1	0	0	1	0	0	0	0	1	0	0	0	60.2	2.8	4.1	29.6	74.2	5.348	3.193	59.7	92	76.1	0	81.8	0	5.05			5.3	45		0	0	0	2	1	0	0	1	0	0
184	17269.16	54	54	0	1	2.26	97	27.74	1	0	0	1	0	0	0	0	1	0	0	0	59	3.6	5.4	56	135	7.3			83	56	0	64.1	0		22	50		84		0	0	0	2	1	0	0	1	0	0
462	17295.16	62	62	0	0	1.98	90	37.46	1	1	0	1	0	0	0	0	0	0	0	0	47	4	5.2	71	128	8		67.6	75.9	72.7	0	57.2	0	9.78			5	94		0	0	0	2	1	0	0	1	0	0
805	17317.16	46	46	0	1	2.2	97	31.31	1	0	0	1	1	0	0	0	0	0	0	0	58	3.7	5.4	58	140	7.8		64	65.5	57.7	0			5.61			4.3	72		0	0	0	2	1	0	0	1	0	0
476	17407.17	78	78	0	1	1.94	75	23.94	0	0	0	0	0	0	0	0	0	0	0	0	52	4.3	5.7	81	162	7.949		64.39	87	93.6	0	75.7	0	5.94			5.1	110	53	1	1	0	1	0	0	0	1	0	0
808	17411.19	66.1	66	0	0	1.8	72	28.12	1	0	0	0	0	0	0	0	0	0	0	0	64.7	3.1	4.8	37.9	107.5	8.345	4.386	52.56	65	57.1	0			5.54			4	75		0	0	0	2	1	0	0	0	1	0
913	17535.16	66	66	0	0	1.78	70	27.01	1	0	0	1	0	0	0	0	1	0	0	1	59	3.1	4.4	37	90	7.8			89			66.4			16	18		59		0	0	0	2	1	0	0	1	0	0
880	17569.19	56.15	56	0	1	2.1	95	34.89	0	0	0	1	0	0	0	0	0	0	0	0	60.9	3.3	4.9	44.1	112.8	12.57	7.021	55.84	91.5			80.1		5.04			4.2	90		0	0	0	2	1	0	0	0	1	0
108	17581.16	68	68	0	0	1.69	65	26.71	1	0	0	1	1	1	0	0	1	1	0	1	58	3	4.4	36	88	8.8		50.3	53.7	56.4	0	70.8	0	4.71			5.1	70		0	0	0	2	1	0	0	1	0	0
342	17593.20	57.342	57	0	1	2.16	95	31.38	1	0	0	1	1	0	0	0	1	0	0	0	47			85	162	5.518	3.075	55.73	82	98.1	0	95.3	0	5.16	23	31	4.8	25		0	0	0	1	0	0	0	1	0	0
208	17633.17	60	60	0	1	2.06	86	28.41	0	0	0	1	1	0	0	0	1	1	0	0	56	3.6	5.2	57	129	8.815	4.916	55.77	93.3	71	0	77.1	0	6.77			4.4	60		0	0	0	2	1	0	0	1	0	0
387	17635.19	47.76	47	0	0	1.71	64	24.39	1	0	0	1	0	1	0	1	1	0	0	0	40.4	3.7	5.1	58.1	123.8	9.565	5.819	60.84	58	60.5	0	53.7	0	4.68			4.5	142	77	1	0	1	1	0	0	0	1	0	0
75	17709.17	61	61	0	1	2.05	84	26.51	1	0	1	1	1	1	1	0	0	1	0	0	55			75	130	7.3		55.9	97.4	76.7	0	96.2	0	4.93			5.1	72		0	0	0	2	1	0	0	1	0	0
889	17717.19	51.44	51	0	1	2.34	105	30.68	0	0	0	1	0	0	0	0	0	0	0	0	59.8	3.6	5.3	54.4	135.3	5.889	3.699	62.82	79.5			77.2		5.17			4.6	60		0	0	0	2	1	0	0	1	0	0
160	17755.16	60	60	0	1	2.03	87	31.2	1	0	0	1	0	0	1	0	0	0	0	0	62	3.5	5.2	50	130	6.1		50.2	70.6	70.8	0	80.7	0				4.6	98		0	0	0	1	0	0	0	0	1	0
950	17787.16	55	55	0	1	1.89	75	26.57	1	1	0	1	1	0	0	0	1	0	0	1	40	5.3	7.1	95	154	5			78								4.8	52		0	0	0	2	1	0	0	1	0	0
289	17911.18	51.98	51	0	1	2.31	75	30.76	0	0	0	0	0	0	1	0	0	0	0	0	51.2	4.9	6.7	112.8	231.4	11.74	5.779	49.22	117.9	75.2	0	75.4	0	7.35	27	26	4.4	151		0	1	0	1	0	0	0	1	0	0
823	17989.16	67	67	0	1	2.23	100	32.28	1	0	0	1	0	0	0	0	0	0	0	0	56			60	136	7.8			136			141.2			38	57		75		0	0	0	2	1	0	0	1	0	0
962	18001.16	56	56	0	1	1.86	73	25.86	0	0	0	1	1	0	1	0	1	1	0	1	58	3.3	4.5	36	88	6.7			69.3					5.17	24	57	5.1	70		0	0	0	2	1	0	0	1	0	0
286	18015.17	77	77	0	0	1.85	76	29.69	1	0	0	1	0	0	0	0	0	0	1	0	66	3.3	5.2	46	125	3.3			65.6	64	0	64.6	0	5.07			4.6	67		0	0	0	2	1	0	0	1	0	0
88	18113.19	68.75	68	0	1	1.99	84	30.12	0	0	0	1	0	0	0	0	1	0	0	0	62	3.3	4.8	43	109	6.851	3.879	56.61	92.6	71.1	0	87.9	0	10.24			4.5	125		0	0	0	4	1	0	0	0	0	1
135	18137.18	60.14	60	0	0	1.82	75	30.82	1	1	0	1	0	0	0	0	0	0	0	0	63	3.1	4.7	37.9	102.4	9.203	5.622	61.08	65.4	63.2	0	75.4	0	5.56	26	34	3.8	114		0	0	0	1	0	0	0	0	0	1
51	18159.17	62	62	0	0	1.84	77	32.05	1	1	0	1	0	1	0	0	0	1	0	0	64	3.3	5	34	94	4.895	2.593	52.96	70.8	63	0	88.5	0	5.84			4.2	30		0	0	0		1	0	0	0	0	0
750	18193.16	52	52	0	1	2.02	87	31.57	1	0	0	1	0	0	1	0	0	0	0	0	60	3.2	4.8	42	105	6.981		53.86	85.3	69.1	0			5.23	32	55	5.3	118		0	0	0	1	0	0	0	0	0	1
429	1821.18	64.25	64	0	1	1.97	84	31.23	1	0	0	1	0	0	0	0	1	1	0	0	64.4	3.3	5.1	44.1	123.8	5.734	3.32	57.9	86.2	97.5	0	86.7	0	5.18			3.9	89			0	0	2	1	0	0	0	1	0
329	18233.17	61	61	0	1	2.58	130	39.25	1	1	1	1	0	0	1	0	1	1	1	0	54	4.2	5.8	49	164	9.9		61.8	73.4	67.7	0	65.8	0	5.85			4.4	65		0	0	0	1	0	0	0	0	1	0
955	18259.16	69	69	0	1	2.02	90	35.16	0	0	0	1	0	0	0	0	1	0	0	1	55	3.4	4.9	49	107	8.107		63.67	73.7								4.6	137	100	1	1	0	2	1	0	0	1	0	0
636	18361.19	72.56	72	0	1	1.78	68	24.98	1	0	0	1	1	0	0	0	1	1	0	1	60.1	3	4.4	35	87.7	8.741	5.981	68.42	103	87.5	0			5.53			4.8	40		0	0	0	2	1	0	0	1	0	0
933	18439.16	63	63	0	1	2.16	100	36.29	1	0	0	1	1	0	0	0	1	1	0	0	46	4.2	5.5	79	146	7.19		56.1	92.4								4.6	112		0	0	0	4	1	0	0	0	0	1
257	18517.17	59	59	0	1	2.05	86	28.73	1	1	1	1	1	0	1	0	1	1	0	0	44	3.5	5	82	147	7.9			100	91.1	0	93.8	0	6.99			5.1	80		0	0	0	2	1	0	0	1	0	0
654	18519.19	67.32	67	0	0	1.79	72	28.84	1	0	0	1	1	0	0	0	1	1	0	1	66.3	2.8	4.4	29.6	87.7	7.733	4.986	64.48	108.6	83.9	0			5.7			5	60		0	0	0	2	1	0	0	1	0	0
276	18519.20	62.641	62	0	1	1.95	76	23.99	1	0	0	1	1	0	0	0	1	0	0	0	42.7	4.1	5.2	74.2	129.5	8.033	4.494	55.6	66.1	68.4	0	70	0	5.64	19	22	4.7	115		0	0	0	4	1	0	0	0	0	1
306	18557.16	55	55	0	1	2.18	95	29.98	1	1	0	1	0	0	0	0	0	0	0	0	55	3.4	4.8	47	106	6.8		55	76.2	74	0	73.3	0	6.45			4.8	67		0	0	0		1	0	0	0	0	0
958	18603.16	54	54	0	1	2.14	93	30.37	1	0	0	1	0	1	0	0	0	1	0	1	56		7.6			8.035		51.2	72					5.7			4.8	65		0	0	0	2	1	0	0	1	0	0
258	18643.17	54	54	0	1	2.13	95	32.87	1	0	0	1	1	0	1	0	1	0	0	0	54	3.7	6.1	71	157	10			71	82.3	0	85	0		16	18		91		0	0	0	1	0	0	0	0	1	0
204	18657.17	73	73	0	0	1.73	69	29.48	1	0	0	1	0	0	0	0	1	0	1	0	57	3.3	4.7	45	104	7.5		61.5	79.5	65	0	71.6	0	5.58			4.6	65		0	0	0	2	1	0	0	1	0	0
936	18681.16	63	63	0	1	1.92	78	27.64	0	0	0	1	0	0	0	0	1	0	1	0	60	3.1	4.6	39	97	5.7		55.9	90.3					6.33			4.2	75		0	0	0	2	1	0	0	1	0	0
887	18703.16	55	55	0	0	1.87	79	32.05	0	0	0	1	0	0	0	0	1	0	1	0	65	2.9	4.6	33	98	5.3		49	57.1			78.2		5.59			4.4	55		0	0	0	1	0	0	0	0	1	0
730	18723.19	53.89	53	0	1	2.03	83	26.79	1	0	0	1	1	0	1	0	1	1	0	1	61.9	3.2	4.8	41	107.5	5.85	3.347	57.2	74.4	71.2	0			5.14			5.2	35		0	0	0		1	0	0	0	0	0
57	18725.19	66.93	66	0	1	1.62	57	21.19	1	0	0	1	1	1	1	0	0	1	1	0	57.7	2.6	3.7	24.6	58.1	7.366	4.485	60.88	94.2	92	0	116.4	0	5.21			4.6	60		0	0	0	2	1	0	0	1	0	0
166	18733.19	59.75	59	0	1	2	80	25.25	1	0	0	1	1	0	1	0	0	1	0	1	66.4	3.7	5.9	58.1	173.2	7.117	4.324	60.76	69.2	60.1	0	69.7	0	4.17			3.9	57		0	0	0	2	1	0	0	1	0	0
293	18741.17	62	62	0	0	2.03	92	36.39	1	1	0	1	1	0	0	1	1	1	1	0	51	3.5	4.8	48	110	7.484	3.836	51.26	101.2	103	0	103	0	8.05			5.1	119		0	0	0	1	0	0	0	0	0	1
905	18789.16	52	52	0	0	2.04	86	29.07	1	0	0	1	0	0	1	0	0	0	0	1	61	3.4	5.1	48	125	6.871		40.11	73			71.1		5.51			4.7	159	76	0	0	1	2	1	0	0	0	1	0
607	18789.19	52.98	52	0	1	2.25	105	35.91	0	0	0	1	0	1	0	0	0	0	0	0	62.4	2.8	4.2	29.6	78.6	7.085	3.887	54.87	101.6	95.4	0			4.82			4.1	55		0	0	0	2	1	0	0	1	0	0
854	18821.16	58	58	0	0	1.9	75	25.95	1	0	0	1	1	0	1	0	0	0	0	0	58	3.3	5	44	118	9.147		60.44	84.5			94.1		4.97			4.3	145		0	0	0	2	1	0	0	0	1	0
606	19081.19	67.68	67	0	1	2.07	89	30.44	0	0	0	1	0	0	0	0	0	0	0	1	65.8	3	4.7	35	102.4	4.893	2.358	48.2	99.7	95.9	0			4.83			4.3	85		0	0	0	2	1	0	0	0	1	0
439	19137.17	48	48	0	1	2.02	85	29.41	1	0	1	1	1	0	1	0	1	1	1	0	55	4.1	5.8	74	166	11	7.869	71.54	77.3	81	0	69.3	0	5.07			4.4	55		0	0	0		1	0	0	0	0	0
412	19197.17	70	70	0	1	1.81	70	25.71	1	1	0	1	1	0	0	0	1	1	0	0	52	3.8	5.2	62	129	8.085	4.965	61.41	71.2	85	0	75.8	0	5.12			4.7	42		0	0	0	2	1	0	0	1	0	0
247	19205.17	52	52	0	1	1.84	70	23.94	1	0	0	0	1	0	0	0	0	1	0	0	48	3.5	5.4	72	141	7.103	3.656	51.48	86.4	64	0	67.2	0	4.9			4.3	45		0	0	0	2	1	0	0	1	0	0
814	19227.16	64	64	0	0	2.04	90	33.46	1	0	0	1	0	1	0	0	1	0	0	1	64	3.1	4.7	36	100	9		43.4	66.6	53.4	0			5.99			4.7	78		0	0	0	1	0	0	0	0	1	0
784	19255.16	67	67	0	0	1.78	72	29.59	1	1	0	1	1	0	0	0	0	0	0	0	62	3.2	4.8	41	109	7.9		51.9	76.7	63.8	0			6.3			5.2	70		0	0	0	2	1	0	0	1	0	0
193	1927.19	56.8	56	0	1	2.29	105	33.52	1	0	0	1	1	0	0	0	0	1	0	1	55.3	3.9	5.5	65.9	147.4	7.001	3.651	52.15	82.6	69	0	76.1	0	5.65			4.6	60		0	0	0	2	1	0	0	1	0	0
180	1929.19	65.53	65	0	1	2.24	100	31.56	0	0	0	1	1	0	0	0	1	1	0	0	48.7	4	5.6	70	153.7	7.01	4.475	63.83	90	90.4	0	99	0	5.26			4.5	30		0	0	0		1	0	0	0	0	0
536	19301.17	58	58	0	1	2.05	85	27.76	0		0	1	0	0	0	0	1	0	0	0	48	4.3	5.7	81	158	7.287	4.578	62.82	100.2	129	1	91	0	4.93			4.8	58		0	0	0	1	0	0	0	0	1	0
499	19303.17	77	77	0	1	2.01	84	29.07	0	0	0	1	0	0	0	0	1	1	0	0	58	2.8	4	32	72	10.39	7.522	72.42	95.8	109	0	86.7	0	5.55			4.6	150	85	1	1	0	1	0	0	0	0	1	0
774	19319.16	64	64	0	1	2.01	83	28.06	1	0	0	1	1	0	0	0	1	1	1	1	48			100	206	9.4		55.8	69.4	65.8	0			5.31			4.7	99		0	0	0	1	0	0	0	0	0	1
165	19503.16	53	53	0	0	2.08	98	40.27	1	0	0	1	1	0	0	0	0	0	0	0	68.5	2.9	4.7	32						60.4		70.1	0					90		0	0	0	2	1	0	0	1	0	0
343	19513.17	61	61	0	0	1.99	84	30.12	1	0	0	1	1	0	0	0	1	0	1	0	56	3.7	5.2	57	129	5.11		51.7	58.5	68	0	65.2	0	5.11			4.5	103		0	0	0	1	0	0	0	0	0	1
389	19541.18	62.74	62	0	1	2.22	100	32.65	1	1	0	0	0	0	1	0	0	1	0	0	61.5	3.6	5.4	54.4	141.3	8.92	4.138	46.39	84.1	93	0	86.1	0	12.11			4.7	86		0	0	0	1	0	0	0	0	1	0
952	19563.16	59	59	0	0	2.05	85	27.76	1	0	0	1	0	0	0	0	0	0	0	0	55	3.2	4.3	40	85	7.14			76.2					4.76	29	44	4.9	150		0	0	0	2	1	0	0	0	1	0
664	1957.16	70	70	0	0	1.99	88	34	1	1	0	1	0	0	0	0	1	0	0	0	71	3.1	5.2	38	129	8		57	79	82	0			10	32	90	4.1	90		0	0	0	1	0	0	0	0	1	0
416	1957.17	51	51	0	1	2.03	86	30.11	1	0	0	1	0	0	0	0	0	0	0	0	63	3.4	5.2	49	131	9.3		62	80.5	73	0	63	0	6	22	43	4.7	102		0	0	0	2	1	0	0	0	1	0
922	19581.16	58	58	0	1	2.65	132	36.95	0	0	0	1	1	0	0	0	0	1	0	1						12.08			65.7			60.8		6.63			4.7	87		0	0	0	2	1	0	0	0	1	0
713	19613.19	70.28	70	0	0	1.85	76	30.06	1	1	0	1	0	0	0	0	1	1	0	1	63.7	3.2	4.9	41	112.8	9.383	6.486	69.13	74.6	72.9	0			8.52				110		0	0	0	2	1	0	0	0	1	0
459	19629.17	60	60	0	0	2.01	82	27.08	1	1	0	1	0	0	0	0	1	1	0	0	59	4.2	6.2	79	143	10.1		54.1	61.4	81	0	65.7	0	7.49			4.4	104		0	0	0	1	0	0	0	0	1	0
817	19657.16	66	66	0	1	1.88	75	26.89	1	0	0	1	1	0	0	0	1	0	0	0	57	3.4	4.9	48	111	10.6		62.6	76.4	52	0			4.8			6	49		0	0	0	2	1	0	0	1	0	0
959	1969.16	62	62	0	1	2.35	105	30	1	0	0	1	0	0	0	0	0	1	0	0	53	3.7	5.2	57	132	9.2			72					4.7			4.2	80		0	0	0	2	1	0	0	1	0	0
924	19709.16	43	43	0	0	1.58	54	20.08	1	0	0	0	0	0	0	0	1	0	0	1	70	2.3	4.1	18	74	6.7		62.7	68.5			59.9		4.96			4.4	69		0	0	0	1	0	0	0	1	0	0
307	19789.17	57	57	0	1	1.86	72	24.91	0	0	1	1	1	0	1	0	1	1	0	0	55	3.8	5.3	55	125	9		79.7	65	70	0	69.3	0	5.72	28	14	4.3	92		0	0	0	1	0	0	0	0	0	1
923	19793.16	63	63	0	0	1.79	72	28.84	1	0	0	1	1	0	0	0	0	0	0	0						8.9			63			60.4		4.94	19	22	4.2	124		0	0	0	2	1	0	0	0	1	0
544	19849.17	64	64	0	1	2.14	92	29.7	1	0	1	1	0	0	1	0	0	0	0	0	64	3.1	4.7	43	101	8.2			99.4	119	0	75	0	5.91			5.5	110		0	0	0	2	1	0	0	0	1	0
761	19859.16	56	56	0	1	2.22	100	33.03	1	1	0	1	1	0	0	0	1	0	0	1	52	3.5	5.1	90	126	11.8		64.7	95	68	0				31	27		110		0	0	0	2	1	0	0	0	1	0
230	19867.16	66	66	0	1	2.02	81	25.56	1	0	0	1	1	0	0	0	0	0	0	0	58	3.9	5.5	66	154					69.6		74.6	0					120		0	0	0	1	0	0	0	0	1	0
651	19869.17	67	67	0	1	1.89	75	26.26	0	0	0	1	0	0	0	0	1	0	0	0	65	2.6	4.7	25	104	6.9			101.3	85	0			6.74			5.3	65		0	0	0	2	1	0	0	1	0	0
947	19875.16	55	55	0	1	1.96	79	26.7	0	0	0	0	0	0	0	0	1	1	1	0	60	3.4	5	48	120	9.4		64.9	79.3					5.13			5.2	43		0	0	0	1	0	0	0	1	0	0
937	19891.16	58	58	0	1	1.78	70	27.34	1	0	0	1	0	0	0	0	1	0	0	1	48	3.5	4.6	50	97	7.12		66.64	89.4								4.9	64		0	0	0	2	1	0	0	1	0	0
961	19905.16	67	67	0	0	1.92	84	34.52	1	1	0	1	0	0	0	0	0	0	0	1	56	3.5	4.9	51	112	7.7		46.7	69.4					6.05			4.8	30		0	0	0	1	0	0	0	1	0	0
915	19917.16	58	58	0	1	2.01	83	28.06	1	0	0	1	1	0	0	0	0	1	0	0	56	3.2	5	41	118	7.39			71.2			64.1		5.3			4.9	22		0	0	0		1	0	0	0	0	0
856	1995.16	63	63	0	1	2.11	86	25	1	0	0	1	0	0	0	0	1	1	0	0	65	3.2	5	41		7.7		53	88			94		6			4.5	86		0	0	0	1	0	0	0	0	0	1
310	19959.19	53.51	53	0	1	2.08	84	24.08	1	0	0	0	0	0	0	0	1	1	0	1	78.2	2.7	5.1	27	123.8	8.771	6.164	70.27	75.9	75.4	0	74.6	0	4.62				85		0	0	0	1	0	0	0	0	1	0
13	20049.17	74	74	0	1	1.87	74	26.22	1	0	1	1	1	0	0	0	1	1	0	0	57	3.1	4.4	41	88	7.5		54	88.8	89.9	0	140.3	1	6.44			4.8	83		0	0	0	1	0	0	0	0	1	0
746	20071.16	62	62	0	0	1.74	70	29.52	1	1	0	1	1	0	0	0	0	0	0	0	62	3.1	4.7	42	105	8.2		67.8	68.6	69.7	0			4.01	12	10	4.7	26		0	0	0		1	0	0	0	0	0
390	20107.17	68	68	0	1	2.1	88	27.77	0	0	0	1	0	0	0	0	1	1	0	0	55	3.5	4.9	46	113	7.82	4.59	58.7	81.1	88.1	0	80.9	0	5.68			4.3	108		0	0	0	2	1	0	0	0	1	0
799	20227.19	34.79	34	0	1	2.13	90	28.41	1	0	0	1	1	0	0	0	1	1	0	1	48.6	4.5	6	92.4	180	8.677	5.598	64.51	80.6	60	0			5.7			4.5	100	35	1	0	0	1	0	0	0	1	0	0
666	20233.16	70	70	0	0	1.85	76	29.69	1	0	0	1	1	0	0	0	1	1	0	0	50	3.9	5.3	62	127	5.7		53.6	67.7	81.4	0			6.46			3.9	57		0	0	0	2	1	0	0	1	0	0
91	2027.19	51.04	51	0	1	2.09	86	26.54	0	0	0	1	1	0	1	0	0	0	0	1	56.9	3.3	4.7	44.1	102.4	6.91	2.926	42.35	78.6	76.4	0	93.1	0	5.09			4.1	60		0	0	0	2	1	0	0	1	0	0
949	20317.16	53	53	0	1	1.98	78	24.62	1	0	0	1	0	0	0	0	0	0	0	1	48	4.2	5.5	68	132	8.39			78.6						22	31		32		0	0	0	2	1	0	0	1	0	0
948	20343.16	57	57	0	1	2.17	97	32.79	1	0	0	1	1	0	1	0	1	0	0	0	56	4.2	5.9	77	176	7.495		54.16	78.7					4.63			4.2	87		0	0	0	1	0	0	0	0	1	0
604	20349.16	55	55	0	1	2.23	96	28.67	0	0	0	1	1	0	0	0	1	1	0	0	58	3.6	5.3	55	135	7.9		59.6	115.1	97	0			5.52			5.1	64		0	0	0	2	1	0	0	1	0	0
356	2035.19	68.43	68	0	1	1.81	68	23.53	0	0	0	1	1	0	1	0	1	1	0	1	57.1	3.7	5.3	58.1	135.3	5.923	3.457	58.37	93.7	85.4	0	81.5	0	5.1			4.1	54		0	0	0		1	0	0	0	0	0
791	20365.16	47	47	0	1	2.09	89	29.4	1	0	0	1	0	0	1	0	0	0	0	0	64	3.2	5	41	116					62.6								65		0	0	0	1	0	0	0	0	1	0
452	20371.17	53	53	0	1	2.14	93	30.37	0	0	0	1	1	0	0	0	1	0	0	0	46	4.3	5.6	103	151	8.646	4.433	51.27	88.3	104	0	89.4	0	4.44			3.8	63		0	0	0	1	0	0	0	0	1	0
628	20389.16	55	55	0	1	1.65	56	18.93	1	0	0	0	1	0	1	0	0	0	0	0	39			81	140	6.3		55.2	73	89	0			5			4.7	105		0	0	0	1	0	0	0	0	0	1
673	20407.16	60	60	0	1	2	83	28.38	1	1	0	1	0	0	0	0	1	1	0	1	49	4.2	5.6	79						80.4								130		0	0	0	1	0	0	0	1	0	0
510	2041.19	50.94	50	0	0	1.59	53	18.78	0	1	0	1	0	0	1	0	1	1	0	0	58.1	2.9	4.3	32.2	83.1	6.416	2.636	41.09	73.2	101	1	74	0	6.29			4.4	60		0	0	0	2	1	0	0	1	0	0
668	2043.16	62	62	0	1	2.17	95	31	1	0	0	1	1	0	0	0	1	1	0	0	64	2.9	4.4	31	86	6.4		62	76	81	0			6			4.5	25		0	0	0	1	0	0	0	1	0	0
964	20509.16	59	59	0	0				1	0	0	0	0	0	0	0	1	1	0	0	70.8	2.7	4.5	27	92.4	7.6		55.4	67					4.29			4.3	94		0	0	0	2	1	0	0	0	1	0
969	20535.16	45	45	0	1	1.8	69	24.74	0	1	0	0	1	1	0	0	0	0	0	0	45	4.3	5.5	83	150													110		0	0	0	2	1	0	0	1	0	0
916	20631.16	65	65	0	1	2.17	95	31.02	1	0	0	1	1	0	0	0	0	1	0	0	52	4.4	6	87	180	8.56			86.1			64		8.69			4.8	101	54	1	0	0	1	0	0	0	1	0	0
513	20643.20	50.28	50	0	1	2.15	94	30.69	0	0	1	1	1	0	1	0	1	1	0	0	53			63	135	10.03	7.479	74.58	73	95.5	0	67.7	0	5.06	15	18	4.1	35		0	0	0		1	0	0	0	0	0
243	20687.19	66.52	66	0	1	1.83	72	26.45	1	0	0	1	0	0	0	0	1	0	0	0	65.8	3	4.7	35	102.4	9.1			86.5	77.1	0	80.8	0		22	27		65		0	0	0	2	1	0	0	0	1	0
911	20731.16	57	57	0	1	2.04	85	28.08	0	0	0	1	0	0	0	0	0	0	0	0	54	3.7	5.1	57	125	6.039		44.86	58.2			67		7.29			3.5	88		0	0	0	1	0	0	0	0	1	0
44	2085.19	61.25	61	0	1	2.08	90	31.14	1	0	0	1	0	0	0	0	1	1	0	1	65.8	3	4.7	35	102.4	7.302	3.828	52.42	79.6	71	0	99	1	5.41			4.7	67		0	0	0	2	1	0	0	1	0	0
250	21057.17	48	48	0	1	2.09	85	25.66	1	0	1	1	1	0	1	0	0	0	0	0	55	3.2	4.6	55	124	6.557	3.627	55.32	96.3	96	0	99.1	0	5.23			4.8	12		0	0	0		1	0	0	0	0	0
96	21215.19	67.86	67	0	1	2.01	86	31.21	0	1	0	1	0	0	0	0	1	0	0	0	65.4	3.2	5	41	118.2	9.095	5.161	56.75	77.5	68.5	0	84.3	0	3.71				139	61	1	1	0	1	0	0	0	1	0	0
339	21261.18	50.31	50	0	1	1.97	82	29.05	1	1	0	1	0	0	0	0	1	1	0	0	63.7	3.2	4.9	41	112.8	6.457	3.973	61.54	66.6	68	0	65.5	0	8.46			4	45		0	0	0	2	1	0	0	1	0	0
24	21319.19	67.29	67	0	1	2	82	27.72	0	0	0	1	1	0	1	0	1	1	0	1	55.8	3.6	4.7	54.4	102.4	7.015	4.332	61.75	94.9	74	0	109.4	1	5.38			5.1	75		0	0	0	2	1	0	0	0	1	0
811	21331.16	45	45	0	1	1.9	80	31.25	1	0	0	1	0	0	0	0	0	0	0	0	51	4	5.5	71	144	8.6		53.7	68.2	55	0			4.9			5	100		0	0	0	2	1	0	0	1	0	0
494	21363.17	69	69	0	1	1.99	80	26.12	0	0	0	1	0	0	0	0	1	0	1	0	60	2.9	5	47	120	9.3			119	109	0	88	0		17	14		70		0	0	0	1	0	0	0	0	1	0
407	21403.17	70	70	0	1	1.99	80	26.12	1	0	0	1	1	0	1	0	1	1	0	0	56	4	5.4	75	150	8.133	5.548	68.21	70.5	81	0	72.8	0	5.96			4.4	162	42	1	0	1	2	1	0	0	1	0	0
485	21459.16	65	65	0	1	1.86	75	27.89	1	0	0	1	1	0	1	0	1	1	0	0	60	3.1	4.5	37	91	8.753		47.78	63	90	1	70.6	0				6.4	52		0	0	0	2	1	0	0	1	0	0
608	21503.16	57	57	0	1	1.96	80	27.68	1	0	0	1	1	0	0	0	0	0	0	0	58	3.6	5.2	84	130	7.988		68.82	82	95	0			4.7			4.8	50		0	0	0	2	1	0	0	1	0	0
245	21509.17	67	67	0	1	1.86	76	29.32	0	0	0	1	1	0	0	0	1	1	0	0	51	4.4	6	88	177	7.147	4.499	62.95	73.3	75	0	78.2	0	4.75			4.2	134	58	1	1	0	1	0	0	0	1	0	0
725	2157.19	65.41	65	0	1	2.31	107	34.54	0	0	0	1	1	0	1	0	0	1	0	1	58	4	5.7	70	160	7.517	5.179	68.9	70.4	71.5	0			5.69			4.1	115		0	0	0	1	0	0	0	0	0	1
330	21687.17	67	67	0	1	1.97	81	28.36	1	0	0	1	0	0	0	0	1	1	0	0	62	3.2	4.4	42	111	6.961	4.671	67.1	97.1	90	0	88	0	6.38			4.5	105		0	0	0	2	1	0	0	0	1	0
239	21821.20	72.313	72	0	1	1.93	78	26.99	1	0	0	1	0	0	0	0	1	1	0	0	60	3	4.4	35	87.7	7.382	4.662	63.15	79.7	76.6	0	80.8	0	5.95	35	43	4.5	60		0	0	0	2	1	0	0	1	0	0
797	22061.19	63.25	63	0	1	1.94	75	23.94	0	0	0	1	0	0	0	0	0	0	0	0	65	3.2	5	41	119	5.609	3.021	53.86	71.6	60.9	0			5.27			4.8	86		0	0	0	2	1	0	0	0	1	0
561	22077.17	66	66	0	1	2.21	98	31.64	1	0	0	1	1	0	0	0	1	1	0	0	42	4.5	5.9	92	173	6.295	3.308	52.55	91.3	198	1	85.9	0	5.22			4	145		0	0	0	4	1	0	0	0	0	1
409	22221.17	79	79	0	1	1.91	70	20.45	1	0	0	1	0	0	0	0	1	0	1	0	58	3.6	5	54	128	7.643	4.247	55.56	88.8	93	0	84.1	0	5.28			4.7	55		0	0	0	2	1	0	0	1	0	0
866	22299.19	67.69	67	0	1	1.98	78	24.62	0	0	0	1	0	0	0	1	0	0	0	0	68.5	2.9	4.7	32.2	102.4	7.208	5.204	72.2	102.9			89.1		5.8			5.5	158		0	0	0	2	1	0	0	0	1	0
134	22337.17	69	69	0	1	1.8	69	25.04	0	0	1	1	1	0	0	0	1	1	1	0						7.3			81	88.8	0	101	0		15	13		132	76	1	0	1	1	0	0	0	0	1	0
337	22353.17	63	63	0	1	2.05	90	33.06	1	0	0	1	1	0	0	0	1	1	0	0	61	3.4	5.1	47	123	8.412	5.614	66.74	93.6	88	0	85.6	0	5.61			4.3	65		0	0	0	2	1	0	0	1	0	0
647	22449.19	59.06	59	0	1	2.06	86	28.41	1	0	0	1	1	0	0	0	1	1	0	1	58.9	3.5	5.1	50.9	123.8	8.47	5.272	62.24	107.3	85.6	0			4.92			4.7	80		0	0	0	2	1	0	0	0	1	0
47	22737.19	56.72	56	0	1	2.23	100	32.28	1	0	0	1	1	0	0	0	1	0	0	1	53.2			59	126	6.242	3.653	58.52	75.9	66.4	0	93.4	1	5.27			4.7	104		0	0	0	4	1	0	0	0	0	1
380	22825.17	56	56	0	1	1.9	70	21.13	1	0	0	1	0	0	1	0	0	1	0	0	62	3.3	5	44.1	118.2	7.2			71.9	78	0	72	0	4.6			3.9	116		0	0	0	1	0	0	0	0	0	1
117	23175.17	60	60	0	1	1.89	77	28.63	0	0	1	0	1	0	1	0	1	1	0	0	67	4	6.5	70	216	7.882	4.662	59.15	72.9	72.3	0	86.1	0	4.58			4.6	187	98	1	1	0	1	0	0	0	1	0	0
714	23257.19	62.37	62	0	1	2.12	93	31.8	1	0	1	1	0	1	0	0	1	1	1	1	64	3	4.6	35	97.3	6.5			88.7	72.9	0				16	16		95		0	0	0	2	1	0	0	0	1	0
112	23343.17	68	68	0	1	2.41	71	22.41	0	0	1	1	1	0	1	0	1	1	0	0	56	3.8	5.4	62	141	8.1		51.9	97.2	67.3	0	81.4	0	6.06			4.6	23		0	0	0		1	0	0	0	0	0
64	23453.17	70	70	0	1	2.21	98	31.28	1	1	0	1	1	0	0	0	1	1	1	0	64	3.4	5.1	32	118	9.517	5.298	55.67	107.6	97	0	119	0	8.23			4.7	30		0	0	0		1	0	0	0	0	0
197	23467.17	61	61	0	1	1.98	82	28.37	1	0	0	1	0	0	0	0	1	1	1	0	59	3.2	4.6	39	97	5.823	3.088	53.03	89.9	98	0	105	0	4.86			5.1	81		0	0	0	2	1	0	0	1	0	0
271	2373.19	50.5	50	0	1	2.34	110	35.51	1	0	0	1	1	0	0	0	1	1	0	1	58.3	4.1	5.8	74.2	166.6	5.961	3.444	57.78	104.4	90.4	0	92.4	0	4.97			4.4	80		0	0	0	2	1	0	0	1	0	0
152	23731.19	56.48	56	0	1	2.2	95	29.32	0	0	0	1	1	0	0	0	0	1	0	0	61.9	3.2	4.8	41	107.5	6.288	3.871	61.57	94.6	66.9	0	77.4	0	5.53			4.9	110		0	0	0	2	1	0	0	1	0	0
109	24191.19	70.16	70	0	0	1.83	70	24.22	0	0	0	1	0	0	0	1	0	0	0	1	64.8	2.6	4	24.6	70	8.593	5.754	66.97	73.8	72.4	0	86.8	0	4.35			4.2	123		0	0	0	1	0	0	0	0	0	1
396	24325.19	70.28	70	0	0	1.89	80	21.05	0	0	0	1	0	0	0	1	1	1	0	0	65.4	3.2	5	41	118.2	8.081	5.172	64	57.3	57.7	0	50.1	0	6.35			3.9	185	85	1	0	1	1	0	0	0	1	0	0
107	24353.19	64.86	64	0	1	2.12	98	36.89	1	0	0	1	0	0	0	0	1	0	0	1	61.7	3.4	5.1	47.4	123.8	5.642	3.478	61.64	74	62.7	0	77.5	0	5.2			4.3	130		0	0	0	5	1	0	0	0	0	0
600	24595.19	70.43	70	0	1	1.9	79	30.1	1	1	0	1	1	0	0	0	1	1	1	1	54.9	3.5	4.9	50.9	112.8	12.41	8.6	69.31	97.2	98	0			4.12			4.9	130		0	0	0	2	1	0	0	0	1	0
413	24613.19	63.42	63	0	1	1.79	69	25.34	0	0	0	1	0	0	0	0	0	0	0	1	52.8	4.2	5.8	78.6	166.6	8.02	5.907	73.65	95.7	83.9	0	74.6	0	5.89			4.5	140		0	0	0	2	1	0	0	0	1	0
793	24675.19	63.35	63	0	0	1.7	64	25	0	0	0	1	0	0	0	0	0	0	0	0	64.4	3.3	5.1	44.1	123.8	6.856	3.136	45.75	70.6	61.5	0			7.88			4.5	132	85	1	1	0	1	0	0	0	1	0	0
812	24689.19	69.28	69	0	0	1.6	58	23.53	0	0	0	1	1	0	0	0	1	1	1	1	43.8	4.6	5.9	97.3	173.2	7.601	5.139	67.6	73.2	54.9	0			4.64			4	93	40	1	1	0	1	0	0	0	1	0	0
842	25143.19	55.36	55	0	1	2.25	103	34.02	0	1	0	1	0	0	0	0	1	1	0	1	62.1	3	4.5	35	92.4	7.6	5.284	51.9	151.8			101.5		9.89			5.5	190		0	0	0	1	0	0	0	0	0	1
309	2533.17	55	55	0	0	1.85	76	29.69	1	0	0	0	0	0	0	0	1	1	0	0	57	2.5	4	22.3	70	5.5			42	57.4	0	56.6	0	5.4	25	34		35		0	0	0		1	0	0	0	0	0
483	2559.16	54	54	0	1	1.81	69	24	1	0	0	1	0	0	0	0	1	1	0	0	58	3.5	5	50	120	7.9		55	102	125	0	106	0	3.6			4.7	56		0	0	0	1	0	0	0	0	1	0
431	25619.19	57.26	57	0	1	2.32	105	31.7	1	1	0	1	1	0	0	0	1	1	0	0	55.3	3.9	5.5	65.9	147.4	9.8			72.8	93.8	0	82.6	0		22	40		175		0	0	0	4	0	0	0	0	0	0
92	2583.17	62	62	0	1	2.28	105	33.9	1	0	0	1	0	0	0	0	0	0	0	0	64	3	4.6	35	97	8.1		54.3	86.8	78	0	94.6	0	5.1			4.7	46		0	0	0	2	1	0	0	1	0	0
334	25947.18	44.95	44	0	1	1.86	74	26.85	1	0	0	1	0	0	0	0	1	1	0	0	52.2	3.8	5.2	62	129.5	12.08	8.711	72.1	90.3	73	0	70.9	0	5.13			4.4	153		0	0	0	2	1	0	0	0	1	0
681	26141.19	75.02	75	0	0	1.81	76	32.89	0	0	0	1	0	0	0	0	0	0	0	0	66.8	2.6	4.1	24.6	74.2	9.193	5.61	61.02	83.9	77.8	0			5.07			4.2	185	95	1	1	0		1	0	0	0	0	0
262	2629.17	62	62	0	1	2.2	100	33.8	0	0	1	1	1	0	1	1	0	1	0	0	56	3.3	4.7	45	103	7		59.3	75.2	67	0	69.6	0	5.1			4.7	119		0	0	0	1	0	0	0	0	0	1
656	2643.19	55.23	55	0	1	2.38	110	33.21	0	0	0	1	1	0	0	0	0	0	0	0	61.5	3.6	5.4	54.4	141.3	8.6			91	83.6	0				49	78		105		0	0	0	2	1	0	0	0	1	0
637	2645.19	45.56	45	0	1	2.1	90	30.07	0	0	0	1	1	0	0	0	1	0	1	1	60.6	3.7	5.5	58.1	147.4	10	5.18	51.78	79	87.2	0			4.38			4.7	75		0	0	0	2	1	0	0	1	0	0
67	26503.19	63.44	63	0	1	1.99	80	25.83	0	0	0	1	0	0	0	0	1	1	0	0	65	3.4	5.3	47.4	135.3	8.931	5.023	56.24	118.5	73.1	0	94.1	0	4.63			4.6	134		0	0	0	1	0	0	0	1	0	0
437	2657.19	57.12	57	0	1	2.23	108		1	1	0	1	1	0	0	0	1	1	1	1	56.2	3.8	5.4	62	141.3	9.414	6.065	64.43	181.4	115	0	103.6	0	6.41			4.3	90		0	0	0	2	1	0	0	0	1	0
632	26775.19	65.21	65	0	0	1.77	70	28.04	1	1	0	1	1	0	0	0	1	0	0	0	62.1	3	4.5	35	92.4	8.096	4.982	61.53	86.9	88.3	0			5.85			4.3	45		0	0	0	2	1	0	0	1	0	0
200	2691.17	43	43	0	1	2.01	85	30.12	1	0	1	1	1	0	1	0	1	0	0	0	65	3.5	5.6	51	162	11.9		73.7	75.7	66	0	73	0	4.8			4.3	110		0	0	0	1	0	0	0	0	1	0
965	27181.19	62.61	62	0	0	1.86	73	25.86	0	1	0	1	1	0	0	0	1	1	0	1	57	3.5	5	50.9	118.2	8.494	3.791	44.63	65.6					4.36			4	105		0	0	0	2	1	0	0	0	1	0
669	2767.16	54	54	0	1	1.98	82	28	1	0	0	1	0	0	0	0	1	1	1	0	52	3.5	5.3	51	134	8.4		62	90	81	0			5.2			4.8	45		0	0	0	1	0	0	0	1	0	0
676	2775.16	47	47	0	1	2.38	110	32	1	0	0	1	1	0	0	0	0	0	0	0	63	3.7	5.7	57	105	9			115	80	0			4.9	25	36	4.6	45		0	0	0	1	0	0	0	0	1	0
682	28011.19	49.72	49	0	1	2.01	85	30.12	1	0	0	1	1	0	0	0	1	0	1	1	55.1	3.7	5.2	58.1	129.5	6.4	3.393	53.02	95.1	77.8	0			3.92	15	19	4.5	105		0	0	0	2	1	0	0	0	1	0
614	28037.19	43.96	43	0	1	2.01	87	31.96	1	0	0	1	1	0	0	0	0	0	0	0	52.5	4	5.5	70	147.4	5.754	2.934	50.99	125.1	93.5	0			5.35			4.9	70		0	0	0	2	1	0	0	1	0	0
129	28541.19	52.36	52	0	1	2.37	113	36.48	1	1	0	1	1	0	1	0	1	1	0	0	54	3.6	5	54.4	118.2	12.2	8.328	68.28	113.4	104.8	0	117.5	0	6.19			5.3	100		0	0	0	2	1	0	0	0	1	0
364	2901.19	75.3	75	0	0	1.86	80	33.73	0	0	0	1	1	0	0	0	1	1	1	1	53.7	3.4	4.7	47.4	102.4	5.967	3.623	60.72	88.2	126.1	1	121.7	0	3.98			4			0	0	0	2	1	0	0	1	0	0
777	2903.19	66.61	66	0	1	2.03	85	28.73	1	0	0	1	1	0	0	0	1	1	1	1	61.7	3.4	5.1	47.4	123.8	7.394	4.871	65.88	86.5	64.8	0			5.15			4.6	106		0	0	0	1	0	0	0	0	0	1
287	29615.19	65.847	65	0	0	2.17	95	31.02	0	0	0	1	0	0	0	1	0	0	0	0	62	3	4.5	35	92.4	4.822	2.325	48.22	112	89.7	0	90	0	5.51			3.6	122	43	1	0	0	1	0	0	0	1	0	0
674	3007.19	60.3	60	0	1	2.07	86	27.76	1	0	0	0	1	0	1	0	1	1	0	1	58	4	5.8	70	166.6	6.637	3.272	49.3	88.8	80.1	0			5.47			4.7	45		0	0	0	2	1	0	0	1	0	0
931	3069.19	58.85	58	0	1	2.05	85	27.44	0	0	0	1	1	0	1	0	1	1	0	1	42.2	4.5	5.7	92.4	160	8.405	4.703	55.95	105.9					4.91			4.8	57		0	0	0	2	1	0	0	1	0	0
944	3099.19	61.4	61	0	1	2.13	95	32.87	1	0	0	1	1	0	0	0	1	0	0	1	45.6			68	125	8.138	4.377	53.78	84.1					6.01			4.8	70		0	0	0	2	1	0	0	0	1	0
900	3107.19	57.53	57	0	0	1.91	82	32.85	0	0	0	1	0	0	0	0	0	0	0	1	63.3	2.9	4.4	32.2	87.7	6.714	3.701	55.12	66.5			72.7		4.72			4.4	30		0	0	0		1	0	0	0	0	0
55	3111.16	43	43	0	1	2	83	28	1	0	0	1	1	0	0	0	1	1	0	0	58	3.6	5.3		133	4.96			91	78	0	103	0	4.2	16	11	4.6	53		0	0	0	1	0	0	0	0	1	0
863	3113.19	59.47	59	0	1	2.04	85	28.4	1	0	0	1	0	0	0	0	1	0	0	1	63.7	3.2	4.9	41	112.8	5.786	3.829	66.17	86.1			91.2		5.52			4.9	85		0	0	0	2	1	0	0	0	1	0
712	3209.16	64	64	0	1	2	82	27	1	0	0	1	1	0	0	0	0	1	0	0	60	3.5	5.4	50	141	6.3		55	90	73	0			4.8			4.9	56		0	0	0	1	0	0	0	1	0	0
829	3229.16	64	64	0	1	1.92	76	25	1	0	0	1	1	0	0	0	0	1	0	0						9		60				122						150	55	1	1	0	1	0	0	0	1	0	0
935	3321.16	77	77	0	1				1	0	0	1	0	0	1	0	1	1	1	0	61	3.6	5.4	56	143	6.2		66	92					4.5			4.8	50		0	0	0	1	0	0	0	0	1	0
381	3351.16	54	54	0	1	2.48	120	36	0	1	0	1	0	0	1	0	1	1	0	0	61	3.5		51	131	8			62	73	0	67	0	6.4			4.2	39		0	0	0	1	0	0	0	1	0	0
332	3375.19	44.32	44	0	1	1.76	68	26.23	1	0	0	0	1	0	0	0	0	0	0	0	63	3.1	4.7	37.9		7.138	3.58	50.15	69.5	73.3	0	71.3	0	4.86			5.4	81		0	0	0	2	1	0	0	0	1	0
891	3411.19	65.16	65	0	0	1.87	79	32.46	0	0	0	1	1	0	0	0	0	0	0	0	66.9	2.9	4.6	32.2	97.3	6.7			69			76.7			65	57		71		0	0	0	2	1	0	0	0	1	0
646	3497.19	62.11	62	0	1	1.89	73	24.39	1	0	0	1	1	0	0	0	1	1	1	1	65.8	3	4.7	35	102.4	7.979	5.157	64.63	87.5	85.6	0			4.36			3.8	60		0	0	0	1	0	0	0	0	1	0
161	351.20	73.577	73	0	1	2.11	87	26.26	1	0	1	1	1	0	1	0	1	1	0	0	62	3.5	5.3	50.9	135.3	6.117	2.948	48.19	89.1	93.9	0	103.8	0	5.35	21	11	5.2	100		0	0	0	2	1	0	0	0	1	0
552	3531.16	69	69	0	0	1.94	84	33	1	0	0	1	0	0	0	0	0	0	0	0	60	3.6	4.6	40	97	7		66	58	160	1	98	0	7.8			3.8	134		0	0	0	1	0	0	0	0	0	1
914	3571.19	75.9	75	0	0	1.82	75	30.82	0	0	0	1	0	0	0	0	1	0	0	1	53.3	3.2	4.4	41	87.7	7.861	5.133	65.3	79.1			66.4		5.82			5.8	162	101	1	1	1	1	0	0	0	1	0	0
224	3583.20	71.43	71	0	0	1.78	71	28.44	1	0	0	1	0	0	0	0	1	0	0	0	54	3.6	5	54.4	118.2	7.415	4.296	57.94	60.8	61.6	0	67.1	0	5.58			4.7	120		0	0	0	1	0	0	0	0	0	1
836	3761.16	78	78	0	1	1.87	75	27	1	0	0	1	1	0	0	0	5	0	0	0	42	4	5.1	71	123	7.8		64	107			108		4.9	25	20	4.9	76		0	0	0	1	0	0	0	0	1	0
787	3883.19	70.39	70	0	0	1.72	64	23.8	0	0	0	1	0	0	0	1	0	0	0	0	62.4	2.8	4.2	29.6	78.6	10.46	5.686	54.38	67.3	63.4	0			6.92			5.6	25		0	0	0		1	0	0	0	0	0
899	4003.19	65.96	65	0	1	2.18	98	33.13	0	1	0	1	0	1	1	0	0	0	1	0	59.9	3.4	5	47.4	118.2	8.441	4.603	54.53	107.7			73.7		7.49			4.3	25		0	0	0		1	0	0	0	0	0
906	4025.19	54.86	54	0	1	2.27	100	30.19	0	0	0	1	1	0	0	0	1	0	0	1	72.5	2.8	4.8	29.6	107.5	8.505	4.334	50.95	84.9			70.6		5.56			4			0	0	0		1	0	0	0	0	0
29	4169.16	66	66	0	0	1.89	78	29	1	1	0	1	0	0	0	0	0	1	0	0	62	3.6	5.5	55	147	7.7		49		55		89	1					98		0	0	0	1	0	0	0	0	0	1
457	423.16	70	70	0	1	2.4	107	29	1	1	1	1	0	0	0	0	0	1	0	0	58	4	5.6	63	152	5.9		62	73	87	0	72	0	81			4.7	219	125	1	1	0	1	0	0	0	1	0	0
150	4243.18	84.17	84	0	1	1.86	73	25.86	1	0	0	1	1	1	0	0	1	0	0	0	55	3.8	5.4	64	144	12.09	7.949	65.74	71.9	96	0	106.5	0	4.1			4.2	32		0	0	0		1	0	0	0	0	0
362	4267.18	43.66	43	0	1	2.34	110	35.51	1	1	1	1	1	0	1	0	1	0	0	0	56	3.2	4.8	42	105	8.665	5.16	59.56	69.1	92	0	87.7	0	6.25			4.2	60		0	0	0	1	0	0	0	0	1	0
815	4281.16	56	56	0	1	2.04	88	31	1	0	0	1	0	0	1	0	1	1	0	0	60	3.5	5.1	50	126	6.5		65	70	53	0			4.8	19	15	3.9	105		0	0	0	1	0	0	0	0	1	0
895	4359.18	67.31	67	0	1	1.86	70	22.6	0	0	0	1	1	0	1	0	1	1	0	0	55	3.1	4.4	39	88	8.238	4.424	53.7	111.6			74.9		7.7			4.9	60		0	0	0	2	1	0	0	1	0	0
903	437.16	51	51	0	1	2.07	86	27	1	0	0	1	1	0	0	0	0	1	0	0	56	3.7	5.3	60	137	6.9		60	64			72		5			4.4	112		0	0	0	1	0	0	0	0	1	0
930	4403.19	56.93	56	0	1	2.08	86	27.14	1	0	0	1	1	0	1	0	1	1	0	1	60.7	3.5	5.2	50.9	129.5	8.5			110						55	55		55		0	0	0	2	1	0	0	1	0	0
653	4411.19	69.7	69	0	1	1.78	65	21.97	1	1	0	1	0	0	0	0	1	1	0	1	60.1	3	4.4	35	87.7	7.657	4.268	55.73	120.9	84.6	0			7.75			5.5	85		0	0	0	2	1	0	0	0	1	0
963	4425.19	66.51	66	0	1	1.88	75	26.89	0	0	0	1	1	0	0	0	1	1	1	1	57	3.2	4.7	41	102.4	7.321	4.161	56.84	69						22	30		80		0	0	0	2	1	0	0	1	0	0
540	4493.16	68	68	0	0	1.81	70	25	1	0	0	1	0	0	0	0	0	0	0	0										123		82	0					60		0	0	0	1	0	0	0	0	1	0
472	4547.16	47	47	0	1	2.37	118	41	1	0	0	1	0	0	0	0	1	1	1	0	67	3.2	5.2	42	129	6.9		52	87	90	0	73	0	4.8			4.1	51		0	0	0	1	0	0	0	1	0	0
897	4731.19	66.57	66	0	1	1.99	84	30.12	0	0	0	1	1	0	0	0	0	0	0	0	50.5			54	109	7.4		51	74.8			74		4.9	45	76	4.3	140		0	0	0	1	0	0	0	0	0	1
442	4827.16	66	66	0	1	1.92	77	27	0	0	0	1	0	0	0	1	0	1	1	0	66	3.5	5.5	51	180	6.2		49	107	120	0	107	0	3.7			5.4	200		0	0	0	1	0	0	0	0	1	0
678	4843.19	57.03	57	0	1	1.99	81	26.75	1	0	0	1	1	0	0	0	0	1	1	0	63.4	3.4	5.2	47.4	129.5	10.44	6.176	59.15	113.4	79.2	0			5.49			4.3	99		0	0	0	2	1	0	0	0	1	0
820	4881.16	62	62	0	1	2.04	85	28	1	1	0	1	0	1	1	0	0	1	0	0	58	3.4		62	108	6.5		56	133			161		8.3			4.8	87		0	0	0	1	0	0	0	0	1	0
909	4911.19	62.75	62	0	1	1.92	80	29.74	0	0	0	1	1	0	0	0	1	0	0	1	38.4	4.3	5.5	83.1	147.4	9.17	5.316	57.97	75.7			69		4.85			4.6	75		0	0	0	2	1	0	0	1	0	0
601	4921.19	62.78	62	0	1	2.14	94	31.41	1	0	0	1	1	0	0	0	1	1	1	1	48.3	4	5.3	70	135.3	8.9		71.1	107.4	97.4	0			4.3			4.4	65		0	0	0	2	1	0	0	1	0	0
240	493.17	53	53	0	1	2.15	94	30.69	1	0	0	1	1	0	1	0	1	1	1	0	62	3.5	5.3	51	133	10			76	64.1	0	68.2	0		16	13		154		0	0	0	2	1	0	0	1	0	0
28	4933.19	64.89	64	0	1	2.08	90	31.14	1	0	0	0	1	0	0	0	1	1	0	0	43.9	4.9	6.3	112.8	201.2	8.006	3.666	45.78	135.1	117	0	151.6	1	5.53			4.4	40		0	0	0		1	0	0	0	0	0
778	4955.19	53.12	53	0	1	1.97	81	28.03	1	1	0	1	0	0	0	0	1	1	1	1	68.1	2.5	4	22.3	70	12.25	8.25	67.37	64.3	64.4	0			8.29			4.3	98		0	0	0	2	1	0	0	0	1	0
794	513.19	64.46	64	0	0	1.78	70	27.34	0	0	0	1	0	0	0	0	0	0	0	0	68.7	2.6	4.2	24.6	78.6	8.517	5.809	68.21	71.4	61.1	0			5.89			4.3	55		0	0	0	1	0	0	0	0	1	0
172	5209.19	63.2	63	0	1	1.78	68	24.98	1	1	0	1	1	0	0	0	1	0	1	0	66.9	3.2	5.1	41	123.8	9.118	5.55	60.87	92.5	95.1	0	104	0	3.48			3.7	54		0	0	0	2	1	0	0	1	0	0
868	5227.19	57.96	57	0	1	1.92	76	25.69	1	0	0	1	0	0	1	0	0	0	0	0	64	3.5	5.4	50.9	141.3	10.08	5.784	57.38	80.7			87.6		5.17			4.5	30		0	0	0	1	0	0	0	1	0	0
639	5247.16	54	54	0	1	2.15	90	27	1	0	1	1	1	0	1	0	0	0	0	0	56	3.8	5.5	64	150					87								58		0	0	0	1	0	0	0	0	1	0
618	5279.16	49	49	0	1	2.48	117	33	1	0	0	0	1	0	0	0	1	1	0	0	54	4.8	6.7	105	234	8.4		54	105	93	0			5			4.9	136	42	1	0	0	1	0	0	0	1	0	0
405	5283.17	70	70	0	1	1.87	75	27.5	1	0	0	1	1	0	0	0	1	1	0	0	53	3.9	5.3	52	110	3.7			52	74.1	0	66.1	0	6.4	33	12	3.3	142		0	0	0	1	0	0	0	0	0	1
703	529.19	62.04	62	0	1	2.24	100	31.56	1	0	0	1	0	0	0	0	1	1	0	0	62.7	3.3	5	44.1	118.2	6.492	3.814	58.74	87.3	74.4	0			4.76			4.5	81		0	0	0	2	1	0	0	1	0	0
953	5305.16	66	66	0	1	2.31	106	33	1	1	0	1	1	0	0	0	0	1	1	0	49	4.3	5.7	83	162	7.8			75						21	26		44		0	0	0	1	0	0	0	1	0	0
580	5325.16	69	69	0	1	2.03	83	26	1	1	0	1	1	0	0	1	1	1	0	0	58	3.7	5.5	61	148	12			134	116	0			7.1	19	15	2.9	138		0	0	0	1	0	0	0	0	1	0
538	5349.17	51	51	0	1	2.09	93	33.35	1	1	1	1	1	0	1	0	1	1	0	0	49	3.2	5.1	64	125	8.8		50.5	80.2	110.6	1	72	0	12.2	27	40	3.3	99		0	0	0	2	1	0	0	1	0	0
593	5469.19	69.11	69	0	1	2.04	85	28.08	0	0	0	1	1	1	0	0	1	1	1	1	60	3.2	4.7	41	102.4	9.275	5.761	62.11	107	102.9	0			5.22			4.9	63		0	0	0	2	1	0	0	1	0	0
670	5577.19	60.83	60	0	1	1.96	80	27.68	1	1	0	1	0	0	0	0	1	1	1	1	62.7	3.3	5	44.1	118.2	5.017	2.429	48.41	79.8	80.9	0			7.49			5.1	55		0	0	0	2	1	0	0	1	0	0
498	5581.16	68	68	0	1	1.94	75	23	1	0	0	1	1	0	1	0	1	0	0	0	47	4.1	5.3	72	136	9.5		56		97		75	0					73		0	0	0	1	0	0	0	0	1	0
692	5583.20	59.485	59	0	1	2.04	83	26.2	1	1	0	1	0	0	1	0	1	1	0	0	65	3	4.7	35	102.4	7.949	5.12	64.41	74.1	75.9	0			5.61	14	23	4.8	105		0	0	0	2	1	0	0	0	1	0
352	5627.16	48	48	0	1	2.47	120	37	0	1	0	1	1	0	1	0	1	1	0	0	53	4.2	5.7	65	140	8.4		59	117	86	0	82.8	0	7.1			4.8	120		0	0	0	1	0	0	0	0	1	0
749	5711.19	58.04	58	0	1	1.85	71	24.57	1	0	0	1	1	0	0	0	1	0	0	1	53	3.5	4.8	51	112	9.146	3.794	41.48	74.8	69.5	0			5.53			5.4	150		0	0	0	2	1	0	0	0	1	0
368	5715.19	48.8	48	0	1	2.14	90	27.78	1	0	0	0	1	0	0	0	1	1	0	1	35.7	4.2	6	78.6	180	9.618	5.212	54.19	112.1	94.1	0	89.3	0	4.72			4.7	172	69	1	0	1	2	1	0	0	1	0	0
638	5949.19	58.19	58	0	1	2.3	108	35.67	1	0	0	1	1	0	0	1	1	1	0	1	54.9			55	122	8.461	5.021	59.34	116.3	87.1	0			5.5			5.1	70		0	0	0	2	1	0	0	1	0	0
795	5981.18	65.14	65	0	0	2.02	93	38.21	1	0	0	1	1	0	0	0	1	1	0	0	58	3.5	5	51	121	7.199	3.503	48.67	61.2	61	0			5.2			4.2	118		0	0	0	1	0	0	0	0	0	1
392	6053.18	72.92	72	0	1	2.29	106	34.22	1	1	1	1	0	0	1	0	1	1	1	0	57	3.9	5.6	65.9	153.7	6			72	85.8	0	78.6	0		18	19	4.6	154		0	0	0	2	1	0	0	1	0	0
919	6057.16	55	55	0	0	1.91			0	1	0	1	1	0	0	0	1	1	0	0	53	3.5	4.9	53	85	7.7			61			63			43	26		27		0	0	0	1	0	0	0	1	0	0
562	6065.16	78	78	0	1	1.69	63	24	1	0	1	1	1	0	1	0	1	1	0	0	42	4.6	5.8	97	198	5.8		58	21	181	1	59	0	4.5	34	21	4.4	88		0	0	0	1	0	0	0	0	1	0
584	6081.19	55.48	55	0	1	2.36	110	33.95	0	0	0	1	1	0	1	0	0	0	0	0	50			55	110	8.609	4.637	53.86	121.8	107.1	0			4.28			5.1	180	37	1	0	0	2	1	0	0	0	1	0
532	6087.19	54.78	54	0	1	2.29	100	29.22	1	1	0	1	1	0	1	0	0	0	0	0	59.9	3.4	5	47.4	118.2	9.536	5.561	58.31	103.3	144	1	107.7	0	4.23			4.1	80		0	0	0	2	1	0	0	1	0	0
68	6187.16	67	67	0	0	1.9	85	37	1	0	0	1	0	0	0	0	1	1	0	0	68	2.8	4.5	29	91	6.8		62	89	72	0	93	0	5.3			4.5	33		0	0	0	1	0	0	0	1	0	0
566	6207.19	71.44	71	0	1	2.55	123	35.17	1	0	0	1	0	0	0	0	0	0	0	0	57	3.5	5	50.9	118.2	7.125	3.789	53.18	136.1	192.2	1			5.97			4.7	90		0	0	0	2	1	0	0	0	1	0
328	6223.17	40	40	0	1	2.17	95	30.67	1	0	1	1	0	0	1	0	1	1	0	0	47	3.7	5.3	59	134	11.5		57.1	74.9	73.7	0	71.8	0	5.1			4.2	120		0	0	0	4	1	0	0	0	0	1
14	6251.16	77	77	0	1	1.97	83	30	1	1	0	1	0	0	0	0	1	0	0	0	66	3.2	4.6	40	97	6.6		60	121	207	1	257	1	6.2			4.7	71		0	0	0	1	0	0	0	0	1	0
127	6305.17	70	70	0	1	2.03	85	28.73	1	0	1	1	0	0	1	0	1	1	0	0	61	3.4	5	49	128	7.5		56.1	101.9	69.2	0	82.1	0	4.7			4.7	130		0	0	0	2	1	0	0	1	0	0
565	6327.19	53.58	53	0	0	2.16	98	34.72	1	0	0	1	1	0	0	0	0	1	0	1	62.1	3	4.5	35	92.4	8.179	5.661	69.22	72.5	687	1			5.29			5.1	75		0	0	0	2	1	0	0	0	1	0
663	6329.19	72.57	72	0	1	2.17	94	29.67	0	0	0	1	0	0	0	0	0	0	0	1	64.7	3.1	4.8	37.9	107.5	8.283	5.204	62.892	97.3	82.2	0			5.38			4.7	87		0	0	0	1	0	0	0	0	1	0
732	6401.19	59.62	59	0	1	2.17	95	31.02	1	0	0	1	1	0	0	0	1	1	1	1	56	3.6	5.1	54.4	123.8	7.2		55.3	82.9	70.9	0			6.32			5	60		0	0	0	2	1	0	0	1	0	0
736	645.19	64.87	64	0	1	2.03	81	25	1	0	0	1	0	0	0	0	0	0	0	0	60	3.2	4.7	41	102.4	8.667	5.063	58.41	71.5	70	0			5.21			4.2	60		0	0	0	2	1	0	0	1	0	0
574	6575.16	69	69	0	1	1.95	80	28	0	0	0	1	0	0	0	0	1	1	0	0	60	3.1	4.7	46	112	11		65	65	123	1			5.3	20	19	5.5	110		0	0	0	1	0	0	0	0	0	1
327	6583.18	71.54	71	0	0	1.74	65	23.88	1	0	0	1	1	0	0	0	0	0	0	0	59	3.3	4.8	44.2	107.5	6.642	3.978	59.9	83	62	0	60.2	0	10.33	19	17	4	46		0	0	0	2	1	0	0	1	0	0
554	6625.17	65	65	0	1	1.97	80	27	1	0	0	1	1	0	0	0	0	1	1	0	57	3.7	5.2	59	132	5		55.1	72.9	139	1	74.8	0	9.7			3.6	25		0	0	0	2	1	0	0	1	0	0
308	6641.17	73	73	0	0	1.6	63	25.8	1	0	0	1	0	0	0	0	0	0	1	0	72	3	5.1	36	125	6.2		62.3	58.9	62	0	61.3	0	5.2			4.8	195	69	1	1	0	1	0	0	0	1	0	0
37	6729.17	70	70	0	1	2.07	85	26.53	1	0	0	1	0	0	0	0	1	1	0	0	60	3.2	4.6	41	103	8.1		68.2	66	69	0	98.2	1	5.2	21	18	4.4	37		0	0	0	1	0	0	0	1	0	0
569	6793.19	63.47	63	0	1	2.02	88	32.32	1	0	0	1	1	0	0	0	0	0	0	0	52.5	4	5.5	70	147.4	6.909	4.209	60.92	130.7	158.6	1			4.26			4.5	90		0	0	0	1	0	0	0	0	0	1
633	6859.18	77.23	77	0	1	1.67	60	22.31	0	0	0	1	1	0	0	0	1	1	0	0	47	4.1	5.4	74.2	141.3	10.51	7.077	67.25	70.3	88	0			5.01			4.2	90		0	0	0	1	0	0	0	0	0	1
840	6859.19	71.44	71	0	0	1.89	80	31.64	0	0	0	1	0	0	0	0	1	1	0	1	64.4	2.8	4.3	29.6	83.1	14.2		87.4	151.4			103.7		6.47			5.3	63		0	0	0	2	1	0	0	0	1	0
61	691.17	56	56	0	0	2.36	110	33.95	0	0	0	1	0	0	0	0	0	0	0	0	55	4.1	5.9	65	145	14.1		62.7	80.2	96	0	119	0	5.24			4	68		0	0	0	1	0	0	0	0	1	0
928	7059.16	66	66	0	1	1.98	82	28	1	0	0	1	1	0	1	0	1	1	0	0	42	4.5	5.8	92	171	7.8		57	138					6.6			5.3	98		0	0	0	1	0	0	0	0	0	1
893	7113.16	71	71	0	1	2.25	102	32	1	1	0	1	1	0	0	0	1	1	0	0	48	4.3	6.2	91	179	9.45		58	102			76		5.7	14	16	4.6	73		0	0	0	1	0	0	0	0	1	0
170	7115.16	51	51	0	1	2.2	96	30	1	0	0	1	0	0	1	0	1	1	0	0	62	3.4	5.1	46	122	8.4		52	116	84	0	93	0	4.6			4.5	35		0	0	0	1	0	0	0	1	0	0
942	7121.16	63	63	0	1	1.96	80	27	0	0	0	1	1	0	1	0	0	1	1	0	55	3.5	5	55	123	9.2		43	85					4.5			4.6	72		0	0	0	1	0	0	0	0	1	0
940	7131.16	45	45	0	1	2.01	87	31.96	1	1	0	1	1	0	0	0	1	0	0	1	42	4.5	6	191	213	14.4			87					9.4			4.1	28		0	0	0		1	0	0	0	0	0
748	7139.19	61.09	61	0	1	2.2	95	29.32	1	1	0	1	1	0	0	0	1	0	0	1	63.4	3.4	5.2	47.4	129.5	5.776	3.151	54.55	87.8	69.6	0			6.39			4.5	115		0	0	0	2	1	0	0	0	1	0
426	7183.17	63	63	0	1	2.07	80	22.16	0	0	0	1	1	0	0	1	1	1	0	0	39	5.3	6.5	127	200	9.6		62	66.9	94.4	1	83.7	0	6.1			4.4	128		0	0	0	1	0	0	0	0	1	0
755	7283.16	68	68	0	0	1.95	84	32.41	1	0	0	1	0	0	0	1	1	0	1	1						5.63		48.6	63.9	68.7	0			5.24			4.3	87		0	0	0	1	0	0	0	0	1	0
177	729.17	73	73	0	1	2.06	90	32.27	1	0	0	1	0	1	0	0	1	1	1	0	62	5.4	5.4	34	141	8.15		73.4	71	66.3	0	75	0	5.63	22	32	4.2	75		0	0	0	2	1	0	0	1	0	0
502	7309.18	67.54	67	0	1	1.73	65	24.17	1	0	1	1	0	0	1	0	1	1	0	0	67.5	2.4	3.8	20.2	62	10.21	4.704	46.09	94	92	0	68.5	0	5.61			5.1	24		0	0	0		1	0	0	0	0	0
355	7311.17	57	57	0	1	1.69	58	19.16	1	0	0	1	0	0	0	0	0	1	0	0	64.7	3.1	4.8	37.9	107.5	4.6			75.1	82.4	0	78.6	0	4.8	18	26	4.7	48		0	0	0	2	1	0	0	1	0	0
354	7311.19	61.22	61	0	1	1.87	75	27.55	1	0	0	1	0	0	0	0	1	1	0	0	57	3.5	5	50.9	118.2	7.176	3.757	52.36	97.7	88	0	84.3	0	5.34			4.8	110		0	0	0	2	1	0	0	1	0	0
351	7331.19	44.13	44	0	1	1.79	69	25.34	1	0	0	1	0	0	0	0	0	0	0	0	54.2	4.7	6.6	102.4	223.6	10	6.083	60.82	83.8	76	0	73	0	5.14			4.5	160	57	1	1	0	2	1	0	0	1	0	0
874	7441.19	70.39	70	0	1	2.01	83	28.06	1	0	0	1	1	0	0	0	1	1	1	1	59	3.3	4.8	44.1	107.5	9.329	6.766	72.53	78.6			84.7		4.78			3.3	55		0	0	0	2	1	0	0	1	0	0
275	7501.17	77	77	0	1	1.71	62	21.97	1	0	0	1	1	0	0	0	1	1	1	0	58	3.2	4.5	42		8.2		70.7	65.3	61	0	62.6	0	4.16			4.1	102		0	0	0	2	1	0	0	0	1	0
121	7535.17	68	68	0	1	2.14	90	27.78	0	0	1	1	0	0	1	0	0	0	0	0	60	3.4	5	46	116	8		58	90.7	80	0	93	0	5.8			4	47		0	0	0	1	0	0	0	1	0	0
742	7537.19	78.84	78	0	1	1.72	62	21.45	1	0	0	1	0	0	0	0	1	1	0	1	60.9	3.3	4.9	44.1	112.8	5.833	3.221	55.22	98.9	70	0			5.74			4.5	70		0	0	0	1	0	0	0	0	1	0
575	7669.19	62.61	62	0	1	2.27	100	30.19	0	0	0	1	0	0	0	0	1	0	0	1	70.1	3.3	5.5	44.1	147.4	5.479	3.084	56.29	84.9	120.9	1			5.35			5.5	50		0	0	0	2	1	0	0	1	0	0
147	7695.17	69	69	0	1	1.8	71	26.4	1	1	1	1	1	0	1	0	1	1	0	0	65	3.2	5	41	118					100		110.8	0					125		0	0	0	1	0	0	0	0	1	0
533	7699.17	63	63	0	1	1.9	76	26.3	1	0	0	1	0	0	1	0	1	1	0	0	56	3.5	5.3	52	134	5.3		59.4	83.7	99.7	0	63	0	5.2			5.6	155		0	0	0	4	1	0	0	0	0	1
475	7719.17	74	74	0	1	1.88	73	24.68	0	0	0	1	0	0	0	0	1	1	0	0	64	3.3	5.2	44	130	6.1		58.6	87.3	93.6	0	75.8	0	4.9			4.5	185	85	1	1	0		1	0	0	0	0	0
402	783.16	40	40	0	1	2.16	96	32	1	0	0	1	0	0	0	0	0	1	0	0	47	3.4	5.1	78	139	10			71	87	0	79	0	5.8	18	23	5.1	88		0	0	0	1	0	0	0	0	0	1
765	7831.19	53.14	53	0	1	1.95	78	26.06	1	0	0	1	1	0	0	0	0	0	1	1	60.6	3.7	5.5	58.1	147.4	9.044	3.763	41.61	80	67	0			5.2			5.2	90		0	0	0	4	1	0	0	0	0	1
408	8107.17	70	70	0	1	2.14	93	30.37	1	0	0	1	0	0	0	1	1	1	0	0	74	2.3	4	18	70	8.9		51.32	133	168	1	159.4	0	5.1			4.4	144		0	0	0	2	1	0	0	0	1	0
680	8209.19	51.04	51	0	1	2.19	93	28.08	1	0	0	1	1	0	0	0	1	1	0	0	55.1	3.7	5.2	58.1	129.5	8.85	4.486	50.69	71.7	78.5	0			4.68			4.3			0	0	0		1	0	0	0	0	0
137	8303.18	51.65	51	0	1	1.94	80	28.69	1	0	0	1	0	0	0	0	1	0	0	0	55	3.3	4.7	44.1	102.4	8.149	4.366	53.57	93	75	0	87	0	4.95	56	124	4.9	73		0	0	0	2	1	0	0	0	1	0
888	8309.16	62	62	0	1	1.98	82	28.71	0	0	0	1	0	0	0	0	1	0	0	1	60	3.4	5	48	120	6.102		35.61	76			78		6.15			4.2	28		0	0	0	1	0	0	0	1	0	0
294	8423.18	62.39	62	0	1	2.11	90	29.05	1	1	1	1	1	0	1	0	1	1	0	0	59.9	3.4	5	47.4	118	8.763	5	63.13	77.2	79	0	79	0	12.8			3.7	108		0	0	0	2	1	0	0	0	1	0
667	8471.19	69.17	69	0	1	1.92	72	21.74	0	0	0	0	0	0	0	0	1	0	0	0	50.6			84	170	7.054	3.679	52.16	77.9	81.2	0			5.16			4.7	68		1	0	0	2	1	0	0	1	0	0
720	8479.16	47	47	0	1	2.03	85	28.73	1	0	0	1	0	0	0	0	1	1	0	1	51	3.4	4.7	46	94	8.2			85	72	0			4.8			4.4	80		0	0	0	1	0	0	0	0	1	0
331	8527.16	66	66	0	0	2.18	99	34.26	1	0	0	1	0	0	0	0	1	1	0	0	60	3.4	5	47	118	8.11		53.3	70	87	0	85	0	6.33			3.7	54		0	0	0	2	1	0	0	1	0	0
465	8537.18	65.48	65	0	0	1.52	52	21.1	1	1	1	1	0	0	0	1	0	1	0	0	57.8	2.8	4	29.6	70	9.387	6.23	66.36	59.5	78	0	62	0	5.39	10	17	4.6	73		0	0	0	1	0	0	0	1	0	0
185	8575.18	73.32	73	0	1	2.11	92	31.1	1	1	0	1	0	0	0	0	1	0	0	0	56	3.6	5	54.4	123.8	10.6			147	111	0	119	0		37	41	4.9	75		0	0	0	2	0	1	0	0	0	0
323	8603.18	59.98	59	0	0	2.13	95	32.87	0	0	0	1	1	0	0	0	1	1	0	0	45.9	3.7	4.8	58.1	107.5	4.87	1.738	35.68	70.1	73	0	71.5	0	5.21			4.1			0	0	0	2	1	0	0	0	1	0
282	8665.17	59	59	0	1	2	85	27.44	1	0	0	1	0	0	0	0	0	0	0	0	66	3	4.7	35	103	6.6			63	70	0	71	0		20	51		72		0	0	0	2	1	0	0	1	0	0
116	8681.17	58	58	0	1	1.9	72	22.72	1	0	0	1	1	0	0	0	1	0	0	0	46	3.9	5.1	64	125	14.9		71	82.1	61	0	74.9	0	6.1	28	22	5.3	65		0	0	0	1	0	0	0	0	1	0
704	87.19	64.58	64	0	1	1.66	60	22.86	1	0	0	0	1	0	0	0	0	0	0	0	62.1	3	4.5	35	92.4	9.25	5.487	59.32	88	74.4	0			4.88			4.2	135		0	0	0	2	1	0	0	0	1	0
726	8741.19	53.13	53	0	1	1.86	70	22.86	1	0	0	0	1	0	0	0	1	0	0	0	56.2	3.8	5.4	62	141.3	6.548	4.598	70.23	88.8	71.5	0			5.62			4.4	80		0	0	0	5	1	0	0	0	0	0
181	8795.19	18.32	18	0	1	1.82	67	21.88	0	0	0	0	0	0	0	0	0	0	0	1	59.1	3.7	5.6	58.1	153.7	5.148	3.1	60.22	68.9	62.4	0	70.7	0	5.53			4.9			1	0	1		0	0	0	0	0	0
650	8801.19	62.25	62	0	1	1.92	78	27.64	1	0	0	0	0	0	0	0	1	0	1	1	65.8	3	4.7	35	102.4	10.28	5.263	51.21	80.5	85	0			4.75			4	70		0	0	0	1	0	0	0	0	1	0
18	8873.18	71.23	71	0	1				0	0	0	1	1	0	0	0	1	0	1	0	56.8	3.1	4.4	38	87.7	10.23	5.126	50.08	99	107	0	147.8	1	5.27			4.2				0	0	2	1	0	0	0	1	0
164	8901.18	59.52	59	0	1	2.33	110	35.92	0	0	0	1	1	0	0	0	1	1	0	0	53	4	5.6	72	154	6.693	3.996	59.7	84.4	65	0	74.8	0	5.1			4	140		0	0	0	1	0	0	0	0	0	1
548	899.17	47	47	0	1	2.13	91	29.38	0	0	0	0	0	0	0	0	1	1	0	0	59	4.6	6.7	96	232	10.1		56.1	130.9	119	0	65.2	0	6.05	22	31	4.4	148	84	1	0	1	1	0	0	0	1	0	0
133	9039.19	54.14	54	0	1	2.22	100	32.65	1	0	0	1	0	0	0	0	1	1	1	0	57.6			61	144	13.03	7.248	55.62	91	75	0	87.4	0	5.74			5.3	50		0	0	0	2	1	0	0	1	0	0
186	9061.16	50	50	0	0	1.72	64	23.4	1	0	0	1	1	0	0	0	1	0	0	1						7.4		56.4	58	37	0	45	0	7.89			4.5	63		0	0	0	1	0	0	0	0	1	0
12	9163.17	78	78	0	1	1.84	70	23.9	1	0	0	1	1	0	0	0	0	0	0	0	53	3.6	5.1	54	126	8.1		71.7	125.5	147.2	0	198.7	1	5.3			4.8	100		0	0	0		1	0	0	0	0	0
73	9169.19	70.59	70	0	0	2.07	96	38.46	1	1	0	1	0	0	0	0	0	0	0	0	63	3.1	4.7	37.9	102.4	7.675	4.761	62.04	72.6	69.8	0	90.3	0	5.75			4.4	115	54	1	1	0		1	0	0	0	0	0
644	9179.19	61.38	61	0	1	1.86	70	22.86	1	0	0	0	1	0	0	0	1	1	0	0	43.6	4.4	5.9	87.7	173.2	4.918	3.043	61.88	84.3	86	0			5.17			5	50		0	0	0	2	1	0	0	1	0	0
685	919.19	63.57	63	0	1	1.65	60	23.44	1	0	0	1	1	0	0	0	0	0	0	0	45.1	3.8	4.9	62	112.8	8.501	4.903	57.67	104.2	77.4	0			6.69			5.2	65		0	0	0	1	0	0	0	0	1	0
627	921.19	55.62	55	0	1	2.21	95	28.68	1	0	0	1	0	0	0	0	0	1	0	1	59.9	3.4	5	47.4	118.2	9.12	4.547	49.86	110.3	89.1	0			5.91			5.4	100		0	0	0	2	1	0	0	0	1	0
821	9223.16	66	66	0	0	1.95	83	31.24	1	1	0	1	1	0	0	0	1	0	0	1	56	3.4	4.9	46	112	6.655		69.1	114			146		14.95			4	57		0	0	0		1	0	0	0	0	0
758	9227.19	65.71	65	0	1	1.69	62	23.05	1	0	0	1	0	0	0	0	1	1	0	0	40.5	4.6	5.7	97.3	160	10.08	4.252	42.18	91.7	68.5	0			5.3			4.9	137		0	0	0	2	1	0	0	0	1	0
371	9231.16	60	60	0	1	2.23	100	32.28	1	1	0	0	0	0	0	0	1	1	0	1	66	3.4	5.3	46	137	6.08		60.3	86	91	0	86	0	4.53	22	46	4.2	70		0	0	0	2	1	0	0	1	0	0
871	9255.16	68	68	0	1	1.95	80	28.01	1	0	0	1	0	0	0	0	0	0	0	0						6.229		53.45	72			86			16	18	10	30		0	0	0		1	0	0	0	0	0
753	9299.19	63.63	63	0	1	2.13	95	32.87	0	0	0	0	1	0	0	0	1	1	0	0	64.4			26	73	5.279	3.096	58.66	81.9	69	0			5.54			4.6			0	0	0	2	1	0	0	0	1	0
99	9305.19	58.83	58	0	1	1.98	83	29.41	1	0	0	1	1	0	0	0	1	1	1	1	67.4	3	4.8	35	107.5	11.92	6.264	52.54	98.8	64.2	0	79.5	0	5.34			4.6	55		0	0	0	2	1	0	0	0	1	0
800	9331.19	60.73	60	0	0	2.14	100	38.1	1	1	0	1	1	0	0	0	1	1	1	1	62	3.1	4.6	37.9	97.3	8.118	4.306	53.04	73	59.8	0			7.95			4.6	92		0	0	0	2	1	0	0	0	1	0
615	9395.19	62.38	62	0	1	2.07	86	27.76	1	0	0	1	1	0	0	0	1	1	0	1	53	3.7	5	58.1	118.2	6.044	4.22	69.81	88.1	93.3	0			4.74			4.4	100		0	0	0	2	1	0	0	0	1	0
261	9471.20	65.21	65	0	1	1.98	84	30.48	1	0	0	1	1	0	0	0	0	1	1	0	53.3			63	135	6.961	3.742	53.75	88.4	69.6	0	72.2	0	6.78	18	22	5.5	77		0	0	0	2	1	0	0	1	0	0
872	9573.19	63.61	63	0	1	2.02	86	30.47	1	0	0	1	0	0	0	0	0	0	0	0	62.7	3.3	5	44.1	118.2	7.2		59.4	77.2			85.8		5.43			5	100		0	0	0	2	1	0	0	0	1	0
195	9585.17	57	57	0	1	2.3	105	33.14	0	0	0	0	1	0	1	0	1	0	0	0	55	3.7	5.2	57	132	11.8		60.2	82.8	104.4	0	111.4	0	5.6	19	25	4.2	55		0	0	0	1	0	0	0	0	1	0
652	9635.19	65.97	65	0	1	2.05	85	27.76	0	0	0	1	0	0	0	0	1	0	0	1	62.1	3	4.5	35	92.4	6.4		53.4	94.2	84.8	0			12.08			4.2	177		0	0	0	1	0	0	0	0	0	1
71	9643.19	66.08	66	0	1	1.99	80	25.83	0	0	0	0	1	0	1	0	1	0	0	1	52.5	4	5.5	70	147.4	11.26	9.058	80.41	101.2	77.6	0	98.1	0	5.99			4.2	120		0	0	0	2	1	0	0	0	1	0
926	9829.16	63	63	0	0	1.87	78	31.24	1	0	0	1	0	0	0	0	1	0	0	1	58			48	120	5.853		51.36	53			53		5.64			4.7	34		0	0	0		1	0	0	0	0	0
33	9919.17	66	66	0	0	2.03	84	27.74	0	1	0	1	0	0	0	0	1	0	0	0	50	3.8	5.2	67	130	11.6		64.4	108.8	74.1	0	105.6	1	8.8			4.1	72		0	0	0	1	0	0	0	0	1	0
588	9919.19	64.42	64	0	1	2.27	104	33.57	1	0	0	1	1	0	0	0	1	1	0	1	61.5	3.6	5.4	54.4	141.3	5.938	3.27	55.07	112.4	104.3	0			5.58			4.5	50		0	0	0	3	0	0	1	0	0	0
192	7515.17	68	68	0	1	2.23	100	32.28	1	0	0	1	1	0	0	1	0	0	0	0	53	3.9	5.5	68	152	6.3		52.6	101.8	65	0	72.3	0	6.03			5	123		0	0	0	1	0	0	0	1	0	0
[truncated: 50 more columns]
