# Supplementary material for: Long-Term Preoperative Atorvastatin or Rosuvastatin Use in Adult Patients before CABG Does Not Increase Incidence of Postoperative Acute Kidney Injury: A Propensity Score-Matched Analysis
Source: Pathophysiology. 2022 Jul 11;29(3):354–64. doi: 10.3390/pathophysiology29030027 (PMC9326680; doi:10.3390/pathophysiology29030027)
Supplement: Supplementary file 1 [file pathophysiology-29-00027-s001.zip › Data Statins N_R (794).xls]

## Sheet: Лист1
Номер	№ ИБ	Возраст, лет	Возраст 2, лет	Статин	Пол	BSA	Вес	ИМТ	Стенокардия 3-4	Диабет	ХОБЛ	АГ	ПИКС	ОНМК/МИ	Курение	ФП исходно	Бета-блокатор	Инг АПФ	БКК	НПВС	ФВ ЛЖ	КСР	КДР	КСО	КДО	Лейкоциты	Нейтрофилы абс	Нейтрофилы	Креатинин 1	Креатинин 2	ОПП1	Креатинин 3	ОПП2	Глюкоза крови	АСТ	АЛТ	Калий	ИК, мин. (суммарно)	Переж. Ao, мин. (суммарно)	Кардиоплегия	ПАК	ПМК	n graft	Артериальные шунты - 1	Артериальные шунты - 2	Артериальные шунты - 3	Венозные шунты - 1	Венозные шунты - 2	Венозные шунты - 3
775	10011.16	59	59	1	1	2.23	95	27.76	1	0	0	1	1	0	0	0	1	0	0	1	53	3.7	5.3	66	145	13.2		74.5	81	65	0			4.86			4.7	65		0	0	0	2	1	0	0	1	0	0
367	10015.18	61.74	61	1	1	1.86	76	28.96	1	0	0	1	0	0	1	0	1	1	0	0	59.9	3.4	5	47.4	118.2	8.939	4.659	52.12	62.4	67	0	62.4	0	4.42			5.3	61		0	0	0	2	1	0	0	1	0	0
855	10219.16	73	73	1	0	1.68	64	26.3	1	0	0	1	0	0	0	0	1	0	0	0	57	3.5	4.7	47	104	3.8			96			94					4.8	90		0	0	0	2	1	0	0	1	0	0
833	10247.16	61	61	1	1	2.01	86	30.84	1	0	0	1	1	0	0	0	1	0	0	1	72	3.1	5.3	37	133	9.6			97			112		4.12			4.7	66		0	0	0	1	0	0	0	0	1	0
772	10329.16	60	60	1	0	1.99	85	31.22	1	0	0	0	0	0	0	0	0	0	0	1	63	3.4	5.1	50	124	10.8			80	66	0			5.02			4.6	96		0	0	0	1	0	0	0	0	1	0
365	10333.18	77.59	77	1	1	1.98	80	26.73	1	0	0	1	0	0	0	0	1	1	0	0	58	3.6	5.2	53	129	7.114	4.273	60.06	75.9	84.9	0	80.5	0	5.81			5	72		0	0	0	1	0	0	0	0	1	0
201	1047.17	68	68	1	1	2.03	86	29.76	1	1	0	1	0	0	0	0	1	1	0	0	64	3.9	5.4	64	140	9.9			107.8	64.8	0	71.7	0	7.43	19	16	3.8	40		0	0	0	1	0	0	0	1	0	0
660	10497.16	56	56	1	1	2.3	100	28.6	0	0	0	0	0	0	0	1	1	0	0	0	61	3.8	5.7	62	160	4.2			92	83	0			5.35	24	25	5.4	103	66	1	1	0	1	0	0	0	1	0	0
285	10793.18	67.84	67	1	1	1.97	84	31.62	1	0	0	1	1	0	0	0	1	1	0	0	55.1	3.7	5.2	58.1	129.5	6.182	3.892	62.96	85.3	94	0	94.8	0	5.67			3.9	80		0	0	0	2	1	0	0	1	0	0
835	10857.16	67	67	1	0	1.8	72	28.12	1	0	0	1	1	0	0	0	1	0	0	1	56	3.8	5.4	62	140	5.686		46.13	74			109		5.52			4.6	76		0	0	0	2	1	0	0	1	0	0
752	10865.16	62	62	1	1	2.3	108	35.67	1	1	0	1	0	0	1	1	1	0	0	1	57	3.9	5.5	65	150	7.2		52.9	80	69	0			5.76			5.4	80		0	0	0	2	1	0	0	0	1	0
333	10895.19	55.39	55	1	1	2.36	110	33.95	1	1	0	1	1	0	1	0	1	1	1	1	58.9	3.5	5.1	50.9	123.8	8.007	4.825	60.26	67.4	68	0	66	0	5.35			4	52		0	0	0	2	1	0	0	0	1	0
738	10977.16	47	47	1	1	2.02	82	26.47	0	0	0	0	0	0	1	0	0	0	0	0	62	3.4	5.1	49	127	7.33		67	75	70	0				37	33		90		0	0	0	1	0	0	0	0	1	0
582	11145.18	62.56	62	1	1	1.88	78	30.47	1	1	0	1	1	0	0	0	1	1	0	0	47.6	3.8	5	62	118.2	8.358	4.493	53.76	101	114	0			9.17			5.3	186		0	0	0	4	1	0	0	0	0	1
142	11193.18	66.72	66	1	1	1.9	72	22.72	1	1	0	1	0	0	0	0	1	0	0	0	58.9	3.7	5.4	58.1	141.3	7.689	5.187	67.46	70.8	65.8	0	77	0	5.25			4.5	93		0	0	0	1	0	0	0	0	0	1
321	11289.18	62.99	62	1	1	2.16	95	31.38	0	0	0	1	1	0	0	1	1	1	0	0	60.7	3.5	5.2	50.9	129.5	8.217	4.816	58.61	94.6	71.9	0	70.5	0	4.91			4.4	140		0	0	0	2	1	0	0	0	1	0
176	11433.18	57.83	57	1	1	2	82	27.72	1	0	0	1	1	0	1	0	1	1	0	0	57	3.5	5	50.9	118.2	4.9				91		99.7	0					66		0	0	0	2	1	0	0	1	0	0
838	11583.16	44	44	1	1	2.1	85	25.38	1	0	0	1	1	0	1	0	1	1	0	1	48	3.9	5.1	66	125	8.2		48.6	100			104.2		5.6			4.4	72		0	0	0	1	0	0	0	0	1	0
45	11635.16	62	62	1	1	1.86	70	22.6	1	1	0	1	1	0	0	0	1	0	0	0	67	2.9	4.7	33	104	7.1		58.8	69	81	0	108.8	1	7.01			4.4	37		0	0	0		1	0	0	0	0	0
596	11659.16	71	71	1	1	1.99	80	25.83	1	0	0	1	1	0	0	1	1	1	0	1	50	3.8	5.1	62	125	7.47		69.5	122	101.6	0			6.15			4.9	78		0	0	0	2	1	0	0	0	1	0
619	11739.16	70	70	1	1	1.8	65	20.98	1	0	0	1	0	0	0	0	1	1	0	0	62	3.5	5.3	51	133	7.1			86	91.3	0			4.65			4	70		0	0	0	1	0	0	0	0	1	0
711	11869.16	47	47	1	1	2.49	120	35.83	1	1	0	1	1	0	0	0	1	1	0	1	60	3.6	5.3	54	136	9.8			70	73	0			6.57			4.5	53		0	0	0	2	1	0	0	1	0	0
85	12265.18	50.82	50	1	1	1.88	74	25.91	0	0	0	1	1	0	0	0	1	1	1	0	59.5	4.2	6.2	78.6	194	8.69	5.015	57.71	78.4	67	0	84.9	0	5.75			4.2	91		0	0	0	2	1	0	0	0	1	0
901	12375.16	71	71	1	1	2.11	97	36.96	1	0	0	1	1	0	0	0	1	1	1	0	55	3.7	5.2	58	128	8.352		58.48	80.2			72.2		4.85			4.2	75		0	0	0	2	1	0	0	1	0	0
105	12379.16	50	50	1	1	2.28	105	34.29	1	0	0	1	1	0	0	0	0	0	0	0	57	3.6	5.1	55	127	9.449		44.67	97.7	93.4	0	108.2	0	4.77			4	31		0	0	0		1	0	0	0	0	0
504	12419.20	68.493	68	1	1	2.31	105	32.41	1	0	0	1	0	0	0	1	1	1	0	0	60	3.2	4.7	41	102.4	6.143	3.453	56.2	79.3	111.4	1	86	0	6.84			4.7	205	68	1	0	1	2	1	0	0	0	1	0
780	12443.19	59.32	59	1	1	1.75	68	26.56	0	0	0	1	1	0	0	0	0	0	0	0	57.9	3.2	4.6	41	97.3	7.34	3.542	48.25	66.9	64	0			5.61	23	41	4	60		0	0	0	1	0	0	0	1	0	0
198	1245.16	61	61	1	1	2	82	27	1	0	0	1	0	0	0	0	1	1	0	0	64	3.2	5	42	120	4.6		52	98	87	0	94	0	5.9	44	76	5.1	100		0	0	0	1	0	0	0	0	0	1
616	12461.19	60.75	60	1	1	2.17	92	27.77	1	0	0	1	1	0	1	0	1	1	0	1	58	3.8	5.5	62	147.4	7.559	3.642	48.18	94.5	93	0			4.78			3.7	108		0	0	0	2	1	0	0	0	1	0
453	12467.18	62.79	62	1	1	1.96	85	33.2	1	0	0	1	1	0	0	0	1	1	0	0	61.2	2.9	4.3	32.2	83.1	7.064	3.32	47	83.7	94	0	79.2	0	5.46			4.5	45		0	0	0	2	1	0	0	1	0	0
807	12513.16	62	62	1	1	2.02	82	26.47	1	0	0	1	0	0	1	0	1	0	1	1	62	3.3	4.9	44	118	11.6		59.9	68.4	57.6	0			5.48			4.7	53		0	0	0	2	1	0	0	1	0	0
398	1253.17	60	60	1	0	1.92	80	30.11	1	1	0	1	1	0	0	0	0	1	0	0	61	3.2	4.9	40	111	6.7		52.1	77.3	67	0	59.1	0	5.3			4.1	87		0	0	0	2	1	0	0	0	1	0
768	12535.16	65	65	1	1	2.05	89	31.53	1	0	0	1	0	0	0	0	1	0	0	0	58	3.3	4.9	47	113	5.9		62	74.3	66.4	0			6.1			4.2	91		0	0	0	2	1	0	0	0	1	0
700	12537.16	70	70	1	0	1.74	65	23.88	1	0	0	1	1	0	0	0	1	1	1	1	61	3.3	4.4	35	88	10			84.6	75	0			5.8			5	65		0	0	0	1	0	0	0	1	0	0
657	12539.19	52.56	52	1	1	2.14	100	37.64	1	0	0	1	1	0	0	0	0	0	0	0	55.9	3.4	4.8	47.4	107.5	7.707	4.814	62.46	99.8	83.5	0			5.91	20	20	3.3	70		0	0	0	2	1	0	0	1	0	0
744	12655.16	43	43	1	1	2.15	88	25.44	1	0	0	1	0	0	1	0	0	0	0	1	62	3.3	4.9	44	116	6.172		57.03	78	69.8	0			5.3			4	105		0	0	0	2	1	0	0	0	1	0
491	12689.18	65.64	65	1	1	2.34	108	33.33	1	0	0	1	1	0	0	0	1	1	0	0	58	3.6	5.2	57	135	8.402	4.809	57.24	92.4	92	0	71.3	0	5.43			4.8	110		0	0	0	2	1	0	0	0	1	0
290	12747.18	62.54	62	1	0				1	0	0	1	1	0	0	0	1	1	0	0	54.9	3.5	4.9	50.9	112.8	5.946	3.009	50.61	71.8	191.1	1	191.1	0	5.65			4.2	55		0	0	0	1	0	0	0	1	0	0
86	12805.19	76.63	76	1	1	1.76	65	22.76	1	1	0	1	0	0	0	0	1	0	0	0	56	2.6	4.7	24.6	102.4	7.63	4.816	63.12	82.8	72.7	0	89.8	0	6.25			4.4			0	0	0	4	1	0	0	0	0	1
671	12829.16	64	64	1	0	1.99	88	34.37	1	0	0	1	1	0	0	0	0	1	0	0	55	3.4	4.9	49	113	6		50	91.5	80.9	0			5.93			5.1	73		0	0	0	2	1	0	0	1	0	0
497	13167.19	61.74	61	1	1	2.17	94	29.67	0	0	0	1	1	0	0	0	1	0	0	1	47.5	4.1	5.4	74.2	141.3	8.901	4.993	56.1	90	98.7	0	76.9	0	4.23	20	30		80		0	0	0	2	1	0	0	1	0	0
813	1327.20	67.419	67	1	0	2.05	92	35.06	1	0	1	1	1	0	0	1	1	0	1	0	46.7	4.7	6.1	102.4	186.9	7.473	4.665	62.44	83.4	54.5	0			5.93			4.8	100		0	0	0	2	0	1	0	0	0	0
430	13483.18	66.42	66	1	1	2	81	26.45	1	0	0	1	1	0	1	0	1	1	0	0	57	3.3	4.8	46	106	8.212	5.395	65.69	58.8	95	1	84.2	0	6.58			4.6	117		0	0	0	1	0	0	0	0	1	0
168	13661.18	73.65	73	1	0	1.92	80	29.74	1	0	0	1	0	0	0	0	1	1	0	0	60	3.3	4.9	45	113	9.009	5.724	63.54	84.2	76	0	85.2	0	5.4			5	75		0	0	0	2	1	0	0	1	0	0
83	13693.18	70.53	70	1	1	1.94	75	23.67	1	0	0	0	0	0	0	0	1	1	0	0	70.4	3	5	35	118.2	5.262	2.519	47.87	83.1	69	0	87.1	0	5.81			4.9	110		0	0	0	2	1	0	0	0	1	0
708	13705.19	64.42	64	1	1	2.05	85	27.44	1	0	0	1	1	0	0	0	0	0	0	0	60.9	3.3	4.9	44.1	112.8	7.5		63.4	76.5	74	0			4.99	34	37	3.1	71	40	1	0	0	2	1	0	0	0	1	0
395	1393.19	65.27	65	1	1	1.87	75	27.55	0	0	0	1	0	0	0	0	0	0	0	0	57.9	3.2	4.6	41	97.3	7.668	3.977	51.86	91.6	97	0	89.4	0	5.6	22	33	4.5	148	77	1	1	0	2	1	0	0	1	0	0
850	13971.16	75	75	1	0	1.64	62	26.14	1	0	0	1	1	0	0	0	1	0	0	0	55	3.3	4.6	45	100	5.926		48.81	82.7			96.5		4.88			4.8	75		0	0	0	1	0	0	0	1	0	0
620	14029.18	56.02	56	1	1	2.31	103	30.42	1	0	0	1	1	0	0	0	1	0	0	0	44.3	3.9	5	65.9	118.2	6.779	3.867	57.05	81.7	91	0			4.97			4.5	105		0	0	0	2	1	0	0	0	1	0
38	14183.18	63.04	63	1	1	2.13	88	26.57	1	0	0	1	1	0	0	0	1	0	0	0	56.9	3.3	4.7	44.1	102.4	7.434	4.815	64.77	100.5	67	0	96.1	1	5.55			4.1	95		0	0	0	2	1	0	0	1	0	0
313	1455.20	57.936	57	1	1	2.17	95	30.67	0	0	0	1	1	0	0	0	1	1	0	0	55.3	3.9	5.5	65.9	147	5.917	3.064	51.77	107	81	0	80	0	4.72	14	21	4.4	65		0	0	0	2	1	0	0	1	0	0
151	14553.18	42.68	42	1	1	2.17	95	30.67	0	0	0	0	0	0	0	0	0	0	0	0	61.9	3.2	4.8	41	107.5	7.991	4.582	57.34	85	76	0	86.5	0	5.29			5	70		0	0	0	2	1	0	0	1	0	0
559	14597.18	74.56	74	1	1	2.24	108	40.15	0	0	0	1	0	0	0	1	0	0	0	0	56.2	3.8	5.4	62	141.3	12.6	8.043	63.84	105.4	110	0	12.9	0	5.69			4	103		0	0	0	2	1	0	0	1	0	0
190	14647.20	59.332	59	1	1	1.98	80	26.73	1	0	1	1	1	0	0	0	1	1	0	0	60	3.5	5.2	50.9	129.5	6.724	4.38	65.13	91.5	83.9	0	91.5	0	5.41	36	36	4.7	145		0	0	0	2	1	0	0	0	1	0
40	14717.18	55.13	55	1	1	2.04	84	27.12	1	0	0	1	1	0	0	0	1	0	0	0	61.7	3.4	5.1	47.4	123.8	7.801	4.072	52.2	66	65	0	93.9	1	4.81			3.5	50		0	0	0	2	1	0	0	1	0	0
360	14811.18	45.41	45	1	1	2.05	85	27.44	1	0	0	1	0	0	0	0	1	1	0	0	61.7	3.4	5.1	47.4	123.8	11.08	6.332	57.16	72.2	69.3	0	65.2	0	4.88			4.3	33		0	0	0		1	0	0	0	0	0
277	14867.18	63.65	63	1	1	1.98	81	27.38	1	0	0	1	1	0	1	0	1	1	0	0	53.1	3.7	5.1	58.1	123.8	7.955	4.197	52.76	83.7	81	0	82.5	0	5.23			4.4	80		0	0	0	2	1	0	0	0	1	0
487	149.16	59	59	1	1				1	0	0	1	0	0	0	0	1	1	0	0	60	3.3	4.8	44	110	3.7		32	82	124	1	104	0				4.2	111		0	0	0	1	0	0	0	0	0	1
419	15039.18	50.19	50	1	1	2.11	92	31.1	1	0	0	1	1	0	0	0	1	0	0	0	61.9	3.2	4.8	41	107.5	6.527	3.928	60.17	84.8	81	0	70.9	0	7.19			3.9	55		0	0	0	2	1	0	0	1	0	0
482	15121.20	72.318	72	1	0	2.22	106	39.41	1	0	0	1	0	0	0	0	1	1	1	0	62.4	2.8	4.2	29.6	78.6	14.93	7.212	48.32	85.7	81.8	0	63	0	8.97	21	24	4.4	140		0	0	0	4	1	0	0	0	0	1
241	15213.18	42.5	42	1	0	1.87	74	26.53	1	0	0	1	0	0	0	0	1	1	0	0	63	3.1	4.7	37.9	102.4	5.683	2.505	44.08	54.8	45.6	0	49.7	0	4.75			4.1	35		0	0	0		1	0	0	0	0	0
82	15267.20	68.41	68	1	1	1.75	68	26.56	1	0	0	1	0	0	0	0	1	1	0	0	59	3.3	4.8	44.1	107.5	5.776	4.192	72.56	91.8	79.9	0	98	0	4.16	22	22	5.2	95		0	0	0	2	1	0	0	0	1	0
304	15369.18	57.28	57	1	1	1.86	73	25.86	1	1	0	1	1	0	1	0	1	1	0	0	52.8	4.2	5.8	78.6	166.6	6.579	4.176	63.48	83.7	79	0	78.5	0	7.15			4	58		0	0	0	2	1	0	0	1	0	0
298	15379.20	61.602	61	1	0	1.78	70	27.34	1	0	0	1	0	0	0	0	1	1	0	0	59	3.1	4.5	37.9	92.4	5.903	3.084	52.25	73	63.8	0	63.8	0	5.19	92	125	4.1	108	53	1	0	1	2	1	0	0	1	0	0
469	15423.20	73.969	73	1	1	1.96	80	27.68	1	0	1	1	1	0	1	1	1	1	0	0	65	2.9	4.5	32.2	92.4	4.622	3.339	72.24	95.8	104.5	0	87.6	0	4.4	20	22	4.3	120		0	0	0	2	1	0	0	0	1	0
344	15425.18	61.16	61	1	1	2.17	90	26.3	1	0	0	1	0	0	0	0	0	1	1	0	62.4	3.5	5.3	50.9	135.3	6.965	4.275	61.39	72.2	73	0	70.1	0	5.78			4.9	45		0	0	0	2	1	0	0	1	0	0
521	15427.18	62.17	62	1	0	1.97	84	31.62	1	0	0	1	1	0	0	0	1	0	0	0	58	3.6	5.2	54.4	129.5	5.166	2.721	52.67	76.4	112	1	82	0	4.94			4.7	105		0	0	0	1	0	0	0	0	0	1
723	15445.19	68.33	68	1	0	1.79	72	28.84	0	0	0	1	1	0	0	0	1	1	1	1	63.6	2.7	4.1	27	74.2	5.642	2.499	44.29	74.7	71.6	0			5.5			5.3	60		0	0	0	2	1	0	0	1	0	0
16	15463.20	60.947	60	1	1	2.15	90	27.17	0	0	0	1	1	0	0	1	0	1	0	0	43.1	4.7	6	102.4	180	8.049	5.252	65.25	82	70	0	117.9	1	4.7	18	10	4.1	20		0	0	0		1	0	0	0	0	0
9	15483.16	62	62	1	1	2.04	88	31.18	1	0	0	1	1	0	1	1	1	0	0	1	43	4.3	5.5	84	147	8.1			94.4	71.5	0	128.4	1	4.74			5	155		0	0	0	1	0	0	0	0	0	1
148	15495.20	63.063	63	1	0	1.89	77	28.63	1	0	0	1	1	0	0	0	0	1	1	0	51.8	3.6	4.9	54.4	112.8	6.466	3.733	57.73	101	83.8	0	94.4	0	5.1	46	53	4.8	110		0	0	0	1	0	0	0	0	0	1
179	15537.18	63.55	63	1	1	2.51	123	37.13	1	0	1	1	1	0	1	1	1	0	0	0	34	5.3	6.3	132	201	7.1			148	130	0	138.6	0	5.7	48	34	4.5	100		0	0	0	2	1	0	0	1	0	0
264	15655.18	79.08	79	1	0	1.63	62	26.84	1	0	0	1	1	0	0	0	0	0	1	0	59	3.1	4.5	37.9	92.4	8.159	5.377	65.9	76.6	83	0	85.5	0	5.46	22	19	3.8	74		0	0	0	2	0	1	0	0	0	0
422	15681.20	58.205	58	1	0	1.61	61	27.11	1	0	1	1	0	0	1	0	0	1	1	0	59	3.1	4.5	37.9	92.4	8.802	4.55	51.69	67.5	70	0	59.6	0	5.34	19	20	4.3	77		0	0	0	2	1	0	0	1	0	0
946	1569.19	49.05	49	1	1	2.16	94	30.35	1	0	0	1	1	0	0	0	1	1	0	1	59			43	105	6.666	3.984	59.77	79.4					5.07			4.5	30		0	0	0		1	0	0	0	0	0
215	15693.18	65.37	65	1	1	2.17	95	30.67	1	0	0	1	1	0	0	0	1	1	0	0	56.9	3.3	4.7	44.1	102.4	7.784	4.529	58.18	113.1	106	0	111.7	0	4.69			4	105		0	0	0	2	1	0	0	0	1	0
288	15749.18	58.31	58	1	1	2.11	90	29.39	1	0	0	1	0	0	0	0	1	1	1	0	67.9	3.1	5	37.9	118.2	9.803	6.606	67.39	104.3	94.8	0	95	0	5.06			4.5	97		0	0	0	2	1	0	0	0	1	0
42	15807.20	56.869	56	1	1	2.17	98	33.51	1	0	0	1	0	0	1	0	1	1	0	0	61.7	3.4	5.1	47.4	123.8	6.85	4.465	65.18	73.8	73.8	0	102.6	1	7.07	35	46	4.6	170	75	1	1	0	1	0	0	0	1	0	0
956	15885.16	57	57	1	1	2.02	83	27.1	1	0	0	1	1	0	0	0	1	1	0	0	49	4.2	5.6	79	154	11.5			73.3					6.31	23	32	4.2	94		0	0	0	2	1	0	0	1	0	0
46	15923.18	74.94	74	1	0	1.81	74	30.02	1	0	0	1	1	0	0	0	1	1	0	0	55.9	3.4	4.8	47.4	107.5	9.684	5.172	53.41	126.7	130	0	157.5	1	5.64			5	75		0	0	0	2	1	0	0	0	1	0
688	16143.19	67.57	67	1	0	1.89	80	32.05	0	0	0	1	1	0	0	1	1	1	0	1	77.1	2.6	4.8	24.6	107.5	5.481	2.9	52.91	84	76.1	0			5.19			4.2	100		0	0	0	2	1	0	0	0	1	0
883	1623.17	63	63	1	1	2.19	98	32.74	1	0	0	1	0	0	1	0	1	1	0	0	64	3.2	5	41	116	7.5		64.1	86.2			79		6			4.6	69		0	0	0	2	1	0	0	0	1	0
284	16317.20	69.866	69	1	1	1.98	83	29.76	0	0	1	1	1	0	1	1	1	1	1	0	47.3			58	110	6.982	4.644	66.52	115.6	91.1	0	91.9	0	4.95	26	29	4.3	80		0	0	0	2	1	0	0	1	0	0
788	16337.20	74.788	74	1	1	1.86	72	24.91	0	1	0	1	0	0	0	0	0	1	0	0	56			27	62	10.91	6.982	64.01	71.8	63.3	0			5.5	16	15	4.4	70		0	0	0	1	0	0	0	0	1	0
719	16357.18	56.49	56	1	1	2.1	89	28.73	1	0	0	1	1	0	0	0	1	1	1	0	57.9	3.2	4.6	41	97.3	8.093	4.7	58.07	82.8	72	0			4.47	110	187	5.2	106		0	0	0	2	1	0	0	0	1	0
384	16359.18	69.86	69	1	1	2.23	98	30.25	1	0	0	0	0	0	1	0	0	0	0	0	58.9	3.7	5.4	58.1	141.3	7.743	3.953	51.05	69.8	68	0	61.8	0	5.42	19	20	5	68		0	0	0	2	1	0	0	1	0	0
591	165.16	42	42	1	1	2.44	114	33.3	1	0	0	1	0	0	1	0	1	1	0	0	56	3.6	5.1	55	126	8.1			133	104	0			4.4	65	79	4.6	75		0	0	0	1	0	0	0	0	1	0
782	16529.18	71.04	71	1	1	1.74	63	21.55	0	0	0	1	1	0	1	0	1	0	1	0	38			88	142	7.063	4.006	56.72	77.4	64	0			5.32			4.5	77		0	0	0	2	1	0	0	0	1	0
385	16545.20	52.75	52	1	1	2.1	92	31.83	1	0	1	1	1	0	1	0	1	1	0	0	61	3.1	4.6	37.9	97.3	7.168	3.004	41.91	82.3	78.2	0	71.6	0	4.59	12	15	4.6	148		0	0	0	1	0	0	0	0	1	0
324	16575.19	61.24	61	1	1	1.67	62	24.52	1	0	0	1	1	0	1	0	0	1	0	1	50			36	72	12.82	8.277	64.57	101.6	96.3	0	94.7	0	5.49			4.4	150		0	0	0	1	0	0	0	0	0	1
463	16577.18	65.45	65	1	1	2.05	85	27.76	1	1	0	1	1	0	0	0	1	1	0	0	50.8	3.7	5	58.1	118.2	9.321	5.1	54.72	94.2	106	0	90.2	0	6.09	26	45	4.2	125		0	0	0	1	0	0	0	0	0	1
131	16653.18	59.53	59	1	1	1.95	81	29.04	0	0	0	1	0	0	0	0	0	0	0	0	67.4	3	4.8	35	107.5	7.299	4.526	62.01	80.5	61.3	0	74	0	5.02	56	81	4.1	95		0	0	0	1	0	0	0	0	1	0
335	16743.16	62	62	1	1	2.09	87	27.46	1	0	0	1	0	0	0	0	1	0	1	1	55	4.3	6	83	186	5.95			78	67	0	64.9	0		40	16		100		0	0	0	2	1	0	0	1	0	0
622	16795.20	68.646	68	1	1	2.2	99	32.7	0	0	0	1	0	0	0	0	1	1	1	0	68	2.3	3.7	18.1	58.1	4.523	2.217	49.02	81.4	90	0			4.98	27	25	4.2	226	127	1	1	1		1	0	0	0	0	0
359	16807.16	63	63	1	0	1.94	87	37.17	1	0	0	1	1	0	0	1	1	0	0	1	70	2.2	3.6	27	53	6.745		50.57	104	91.8	0	87.7	0	5.08			4.4	223	72	1	1	0	1	0	0	0	1	0	0
252	16831.19	56.45	56	1	0	1.93	85	35.38	1	1	0	1	0	0	0	0	1	1	1	1	66.9	2.9	4.6	32.2	97.3	8.366	4.164	49.78	83.7	67.8	0	70.8	0	18.22			4.3	90		0	0	0	2	1	0	0	0	1	0
803	1697.20	70.083	70	1	0	1.81	73	28.8	1	0	0	1	0	0	0	0	1	1	0	0	64	3	4.6	35	97.3	5.583	3.389	60.71	69.5	58.4	0			5.93	20	21	4.4	90		0	0	0	2	1	0	0	0	1	0
174	16999.18	64.18	64	1	1	2.02	82	26.17	1	0	0	1	1	0	1	0	1	1	1	0	61.5	3.6	5.4	54.4	141.3	11.93	7.045	59.07	59.6	62	0	70.8	0	4.46	20	28	4.2			0	0	0	1	0	0	0	0	1	0
806	17081.16	54	54	1	1	2	80	25.25	1	0	0	1	0	0	1	0	1	0	0	1	59	3.1	4.5	38	93	9.141		49.61	67.6	57.6	0			4.87			4.9	119		0	0	0	2	1	0	0	0	1	0
473	1711.19	58.51	58	1	1	2.26	102	32.19	0	0	0	1	1	0	0	0	0	1	0	1	57.1	3.7	5.3	58.1	135.3	6.604	3.565	53.97	98.3	102.7	0	85.4	0	4.93			4.6	70		0	0	0	2	1	0	0	1	0	0
98	17167.18	71.92	71	1	0	1.79	73	30	0	0	0	1	1	0	0	1	1	1	1	0	79.3	2.3	4.4	18.1	87.7	7.014	3.821	54.47	85.3	65.9	0	81.5	0	5.44	17	12	4.8	159		0	0	0	1	0	0	0	0	0	1
436	17191.18	46.37	46	1	1	2.11	93	32.18	0	0	0	1	1	1	1	0	1	0	0	0	58.9	3.7	5.4	58.1	141.3	12.67	8.837	69.73	93	87.8	0	76.4	0	5.08			4.3	119	43	1	0	0	1	0	0	0	1	0	0
912	17209.16	56	56	1	1	2.2	100	33.8	1	0	0	1	0	0	0	0	1	0	1	0	56	3.8	5.4	62	141	6.7		49.9	73			66.5		5.05			4.7	84		0	0	0	2	1	0	0	0	1	0
53	17223.19	50.87	50	1	1	2.13	90	28.41	1	0	0	1	0	0	0	0	1	1	0	1	60.7	3.5	5.2	50.9	129.5	13.4			72	60.4	0	85.6	0		25	66		90		0	0	0	1	0	0	0	0	1	0
810	17229.16	70	70	1	1	1.96	80	27.68	0	0	0	1	0	0	0	0	1	0	0	0	54	2.1	4.2	37	81	5.2			57	56.2	0				11	8		51		0	0	0	1	0	0	0	1	0	0
336	17333.20	52.769	52	1	1	1.81	70	25.4	0	0	0	0	1	0	0	0	1	1	0	0	59	3.4	5	47.4	118.2	7			61.4	65.5	0	63.4	0		73	127		115		0	0	0	4	1	0	0	0	0	1
11	17343.19	60.94	60	1	1	2.07	92	33.79	1	1	0	1	1	0	0	0	1	1	0	0	63	3.1	4.7	37.9	102.4	9.236	4.78	51.75	109.1	107.8	0	162.9	1	13.31			4.1	129		0	0	0	1	0	0	0	0	1	0
781	17381.19	56.43	56	1	0	2.17	102	37.92	1	0	0	0	1	0	0	0	1	1	0	0	60	3.2	4.7	41	102.4	6.841	3.827	55.95	70.2	64	0			5.26			4.5	40		0	0	0		1	0	0	0	0	0
474	17385.18	57.55	57	1	1	2.02	82	26.47	0	0	0	1	1	0	0	0	1	1	0	1	56.9	3.3	4.7	44.1	102.4	6.217	3.057	49.17	87.9	102	0	84.4	0	5.6	81	126	4.3	82		0	0	0	1	0	0	0	0	1	0
72	1741.20	58.305	58	1	0	1.95	82	30.12	0	1	1	1	0	0	0	0	0	1	0	0	65.8	3	4.7	35	102.4	9.169	6.066	66.15	71.8	70.6	0	91.1	0	5.35			4.5	70		0	0	0	2	1	0	0	1	0	0
507	17413.18	65.32	65	1	1	1.77	64	21.14	0	0	0	1	0	1	0	0	1	0	1	0	62.1	3	4.5	35	92.4	9.134	6.259	68.52	100.5	109	0	82.6	0	6.13	20	30	4.3	79		0	0	0	1	0	0	0	0	1	0
118	17535.18	63.62	63	1	1	1.65	59	21.94	0	0	0	1	1	0	1	0	1	0	0	0	58.9	3.5	5.1	50.9	123.8	9.45	6.413	67.86	106.8	86.4	0	100	0	5.75	19	23	5.4	207	52	1	0	0	1	0	0	0	1	0	0
374	17559.18	64.81	64	1	1	1.91	74	24.44	1	0	0	1	0	0	1	0	1	0	0	0	60	3.2	4.7	41	102.4	8.158	5.623	68.93	107.1	113.6	0	108	0	5.94			4.2	80		0	0	0	2	1	0	0	1	0	0
461	1763.17	58	58	1	1	2.14	92	29.7	1	0	0	1	0	0	0	0	1	1	0	0	56.9	3.3	4.7	44.1	102	6.1		44.8	88.6	93	0	77.6	0	4.8	28	36	4.3	144		0	0	0	2	1	0	0	0	1	0
551	17891.19	70.54	70	1	0	1.89	80	32.05	1	1	0	1	1	0	0	0	1	0	0	1	60.4	3.9	5.8	65.9	166.6	5.3		59.4	130	139.1	0	81.4	0	6.8			4.9	125	80	1	1	0	1	0	0	0	1	0	0
320	17931.20	61.241	61	1	0	1.9	75	25.95	1	0	0	1	1	0	0	0	1	1	0	0	58.9	3.3	4.8	37	90	7	3.5	50.2	93.8	68.1	0	66.8	0	5.27	20	14	4.2	80		0	0	0	2	1	0	0	1	0	0
70	17997.17	60	60	1	1	1.95	80	28.34	1	0	0	1	1	0	0	0	0	0	0	0	47	3.4	5	49	120	9.077	6.22	68.52	109.1	76.1	0	97	0	7.4			4.3	68		0	0	0	2	1	0	0	1	0	0
816	18061.16	65	65	1	1	1.75	62	20.48	1	0	0	1	1	0	1	0	1	0	1	0	60	2.8	4.1	30	75	7.192		52.5	56.6	52	0			5.26			4.9	80		0	0	0	1	0	0	0	0	1	0
188	18101.19	57.89	57	1	0	1.73	67	26.84	1	0	0	1	1	0	0	0	1	1	1	1	62.4	2.8	4.2	29.6	78.6	7.22	5.231	72.46	70.2	61.5	0	69.3	0	5.28			4.6	107		0	0	0	2	1	0	0	0	1	0
302	18261.18	68.71	68	1	1	1.82	71	26.08	1	0	0	1	0	1	0	0	1	1	0	1	55.5	3	4.2	35	78.6	8.059	5.496	68.2	98.9	89	0	88.7	0	5.68	21	22	4.9	70		0	0	0	2	1	0	0	1	0	0
279	18263.20	66.288	66	1	1	2.15	95	32.11	0	0	1	1	1	0	1	1	1	1	0	0	54.2	3.8	5.3	62	135	5.245	3.546	67.61	82.4	66.6	0	67.8	0	6.1	27	24	4.8	100		0	0	0	2	1	0	0	0	1	0
689	18315.19	59.16	59	1	1	1.93	80	29.38	0	0	0	1	0	0	1	0	0	0	0	0	59	3.3	4.8	44.1	107.5	10.2	6.279	61.56	110.2	76.1	0			7.42			5.6	73		0	0	0	2	1	0	0	0	1	0
728	18357.19	51.14	51	1	1	1.95	80	28.34	1	1	0	0	0	0	1	0	1	0	0	1	69.6	2.8	4.6	29.6	97.3	8.028	4.793	59.71	82.2	71.4	0			14.12			4.6	125	62	1	1	0		1	0	0	0	0	0
745	18363.19	64.4	64	1	1	2.06	85	27.13	0	0	0	1	1	0	0	0	1	1	0	1	56	3.6	5.1	54.4	123.8	7.282	4.405	60.49	97	69.8	0			6			4.5	65		0	0	0	2	1	0	0	1	0	0
30	18419.18	56.35	56	1	0	1.99	87	33.15	1	1	0	1	0	1	0	0	1	1	1	0	61.9	3.2	4.8	41	107.5	9.631	6.305	65.46	96.1	98	0	131.5	1	8.33			4.4	100		1	0	0	4	1	0	0	0	0	1
762	1859.17	71	71	1	0	1.76	73	32.44	1	0	0	1	1	0	0	0	1	1	0	0	59	3.1	4.5	38	93	10.2		69	64.6	67.5	0			6.7			4.2	99		0	0	0	2	1	0	0	0	1	0
183	1867.17	67	67	1	1	2.08	88	28.73	1	0	0	1	1	0	0	0	1	1	0	0	59	3.3	4.7	45	110	10.5		65.9	92.6	87	0	95.1	0	7.2			4.5	115		0	0	0	2	1	0	0	0	1	0
318	18737.18	63.92	63	1	1	2.2	98	32	0	0	0	1	0	0	0	0	1	1	1	0	64.6	3.6	5.6	54.4	153.7	7.843	4.599	58.63	123.5	73	0	71.8	0	6.12			3.7	167		0	0	0	2	1	0	0	0	1	0
568	18865.19	70.01	70	1	1	2.1	90	30.08	1	1	0	1	1	1	0	1	1	1	1	1	46.7			72	135	6.938	3.134	45.18	99.4	163.1	1			6.48			3.7	127		0	0	0	1	0	0	0	0	0	1
141	1891.17	59	59	1	1	1.85	70	23.39	0	0	1	1	1	0	1	0	1	1	0	0	47	3.3	5	63	120	6.1		55.6	80.8	69.1	0	80.6	0	7.4			4.4	115		0	0	0	2	1	0	0	0	1	0
546	18975.20	66.044	66	1	1	2.02	84	28.39	1	0	0	1	0	0	1	1	1	1	1	0	56			37	84	7.055	4.739	67.18	92.1	118.3	0	71.5	0	4.87	21	25	5	110		0	0	0	2	1	0	0	1	0	0
471	19121.20	74.138	74	1	1	1.87	71	23.45	1	0	0	1	1	1	0	0	0	1	1	0	64			28	78	8.3			129	105.1	0	88.1	0		18	19	5	45		0	0	0	2	1	0	0	1	0	0
182	19985.19	53.57	53	1	1	2.19	100	34.6	1	0	0	1	0	0	1	0	1	0	0	1	62.4	3.5	5.3	50.9	135.3	8.873	3.735	42.09	70.3	63.4	0	71.6	0	4.57				120		0	0	0	2	1	0	0	0	1	0
414	20063.16	57	57	1	1	2	78	23.55	1	0	0	1	1	0	0	0	0	0	0	0	42	4.9	6.2	110	200	11.2		54.7	85.9	100.9	0	91.4	0	4.64	17	14	4.3	86		0	0	0	1	0	0	0	0	0	1
227	2011.17	57	57	1	1	2.03	82	25.88	1	0	1	1	0	0	1	0	0	0	0	0	61	3.4	5	38	138	9.8		70.1	73.9	65	0	70.3	0	4.9			4.9	98		0	0	0	2	1	0	0	1	0	0
173	20861.16	62	62	1	1	1.99	80	25.83	1	0	0	0	1	0	1	1	1	0	0	1	36			91	141	7.9		61.3	75.9	64	0	72.8	0	5.29			5.1	120		0	0	0		1	0	0	0	0	0
809	20883.16	51	51	1	1	2.34	110	35.51	1	0	0	1	1	0	1	0	1	0	0	1	60	3.5	5.2	52	130	12.56		75.82	76	57.1	0				80	46		88		0	0	0	2	1	0	0	1	0	0
221	2111.20	63.305	63	1	1	2.2	95	29.32	1	1	0	1	1	0	1	0	1	1	0	0	67.4	3.3	5.3	44.1	135.3	5.662	3.077	54.34	84.3	77.9	0	83.5	0	10.51			4.8	120		0	0	0	4	1	0	0	0	0	1
434	21337.20	54.041	54	1	1	2.19	97	31.67	0	1	0	1	0	0	0	0	1	0	0	0	60	3.4	5	47.4	118	7.451	4.89	65.63	72.8	78.7	0	67.5	0	9.42	19	30	4.4	129		0	0	0	1	0	0	0	0	0	1
312	21387.20	71.732	71	1	1	1.98	83	29.41	0	0	0	1	0	0	0	1	1	1	0	0	35			117	180	6.093	3.859	63.33	104.3	107.2	0	106.2	0	6.59	22	57	4.5	67		0	0	0		1	0	0	0	0	0
560	21415.20	60.602	60	1	1	1.97	77	24.03	1	0	1	1	0	0	1	0	1	0	0	0	63.3	2.9	4.4	32.2	87.7	9.659	5.478	56.72	73.5	159.5	1	57.3	0	5.16	18	32	4.5	60		0	0	0		1	0	0	0	0	0
573	21549.19	64.73	64	1	1	2.02	84	28.39	1	0	0	1	1	0	0	0	0	0	0	0	46.7	4.2	5.5	78.6	147.4	3.754	1.709	45.53	107.4	124.9	0			5.05			4.4	214	48	1	0	1	4	0	0	0	0	0	0
326	2163.17	51	51	1	1	1.97	82	29.4	1	0	0	1	1	0	0	0	1	1	0	0	60	3.3	4.9	45	113	8.4		45.2	81.6	71.4	0	69.7	0	8.1			4.7	64		0	0	0	2	1	0	0	1	0	0
557	21655.20	74.31	74	1	0	1.78	70	27.34	0	0	0	1	0	0	0	1	0	0	0	0	65	2.9	4.5	32.2	92.4	6.169	2.894	46.91	163.2	149	0	72.9	0	6.68	18	15	4.9	148	70	1	0	1	1	0	0	0	1	0	0
659	21723.19	59.76	59	1	1	2.35	110	34.72	1	1	0	1	1	0	0	0	1	1	0	0	48.3	4	5.3	70	135.3	9.448	5.008	53.01	81.5	83	0			6.54			4.7	90		0	0	0	2	1	0	0	0	1	0
403	21813.20	68.652	68	1	0	1.77	70	28.04	1	1	0	1	1	1	0	0	1	0	1	0	59	3.1	4.5	37.9	92.4	10.88	6.877	63.23	93.2	86.9	0	78.9	0	8.45	17	13	4.4	80		0	0	0	2	1	0	0	0	1	0
605	21905.19	73.03	73	1	1	2	82	27.72	0	0	0	1	1	0	0	0	1	1	1	1	59	2.9	4.2	32.2	78.6	8.058	5.658	70.22	120.8	96.4	0			6.4			4.3	80		0	0	0	2	1	0	0	1	0	0
427	22247.18	67.3	67	1	1	2.51	117	32.07	1	0	0	1	1	0	0	0	1	1	0	0	60.6	3.7	5.5	58.1	147.4	4.844	3.031	62.58	67.1	82	0	71.3	0	5.27			3.2	66		0	0	0	2	1	0	0	1	0	0
325	22321.20	39.402	39	1	0	1.88	73	24.96	1	0	0	1	1	0	1	0	1	0	0	0	60	3.2	4.7	41	102.4	9.706	6.269	64.59	68.9	64.8	0	63.1	0	4.6	26	48	4.8	90		0	0	0	4	1	0	0	0	0	1
547	22345.20	58.885	58	1	1	1.86	75	27.89	0	0	0	1	0	0	0	0	1	1	1	0	45			90	165	9.213	4.012	43.55	190	221.7	1	169	0	5.04	17	15	5.2	174	77	1	1	0	1	0	0	0	1	0	0
477	22415.20	70.852	70	1	1	1.82	70	25.1	0	0	0	1	1	0	0	1	1	0	1	0	50	3.7	5	58.1	118.2	4.216	1.976	46.86	81.5	117.7	1	99.7	0	4.47	24	23	4.6	170	60	1	0	1	1	0	0	0	1	0	0
631	22417.19	65.54	65	1	0	1.94	87	36.68	1	1	0	1	1	0	0	0	1	1	0	1	62.7	3.3	5	44.1	118.2	8.602	4.8	55.8	109.8	88.4	0			11.39			4.6	60		0	0	0	2	1	0	0	0	1	0
756	22435.19	71.28	71	1	1	1.87	75	27.55	1	0	0	1	1	0	0	0	0	0	0	1	57.1	3.7	5.3	58.1	135.3	7.8		43.2	72.7	68.7	0			5.61			3.6	45		0	0	0	1	0	0	0	0	1	0
425	22445.18	63.9	63	1	1	1.78	67	24.02	1	0	0	1	1	0	1	0	0	0	0	0	55.9	3.4	4.8	47.4	107.5	8.71	4.835	55.51	72.2	78	0	67.5	0	4.44			4.7	35		1	0	0	2	1	0	0	1	0	0
642	22499.19	77.36	77	1	1	1.64	58	21.3	0	0	0	1	1	0	0	0	1	1	1	1	59	3.3	4.8	44.1	107.5	5.554	4.16	74.91	108.6	86.1	0			5.82			4.6	67		0	0	0	1	0	0	0	0	1	0
635	22521.19	64.72	64	1	1	2	82	27.72	0	0	0	1	1	0	0	0	0	0	0	0	41.6	4.6	5.8	97.3	166.6	8.769	5.408	61.67	98.3	87.8	0			5.11			4.6	75		0	0	0	4	1	0	0	0	0	1
528	22537.18	66.89	66	1	1	1.94	73	22.04	1	0	0	1	1	0	1	0	0	0	0	0	58.9	3.7	5.4	58.1	141.3	8.136	3.917	48.14	100.2	109	0	74.4	0	5.54			4.2	140		0	0	0	4	1	0	0	0	0	1
696	22545.19	60.22	60	1	1	2.18	95	30.32	0	1	0	1	1	0	1	0	1	1	0	1	50	4	5.6	70	153.7	8.3		44.8	93.1	75.6	0			5.73			4.9	80		0	0	0	2	1	0	0	1	0	0
610	22681.16	60	60	1	1	2.11	90	29.05	1	0	0	1	1	0	0	0	0	0	0	0	60	3.6	5.3	55	138	5.8		61.8	95	94.2	0			5.02			4.4	80		0	0	0	2	1	0	0	1	0	0
694	22725.19	56.96	56	1	1	2.05	88	30.45	1	1	0	1	0	0	1	0	1	1	1	1	60.9	3.3	4.9	44.1	112.8	8.9		64.7	89.1	75.7	0			7.63			3.8	55		0	0	0	2	1	0	0	1	0	0
236	22769.20	71.249	71	1	1	1.83	68	22.2	1	0	0	1	0	0	0	0	1	1	1	0	60	3.5	5.2	50.9	129.5	5.265	3.691	70.09	66.4	56	0	60.5	0	5.49	23	23	4.2	70		0	0	0	1	0	0	0	0	1	0
581	22813.20	64.88	64	1	0	2.09	96	37.04	0	1	0	1	0	0	0	0	1	1	1	0	59	3.3	4.8	44.1	107.5	6.358	4.385	68.96	102	115.4	0			13.06	11	14	4.1	160	56	1	1	0	1	0	0	0	0	1	0
254	22993.20	60.96	60	1	1	1.81	70	25.71	0	0	0	1	1	0	0	1	1	1	0	0	38			84	136	6.402	4.393	68.61	69.4	64.6	0	67.4	0	5.42	22	46	3.9	110		0	0	0	1	0	0	0	0	1	0
518	23113.19	55.49	55	1	1	2.09	90	30.42	1	0	0	0	1	0	1	0	1	0	0	1	33.2	5.7	6.8	166	239.2	8.478	4.604	54.3	93.5	94.7	0	65.7	0	4.38			4.7	197	53	1	0	0	1	0	0	0	0	0	1
1	23135.20	63.508	63	1	0	1.97	82	29.4	1	0	0	1	0	0	0	0	1	0	1	0	63.3	2.9	4.4	32.2	87.7	7.146	3.684	51.55	74.3	77.8	0	566	1	4.71	19	13	4.3	173	70	1	0	1	1	0	0	0	1	0	0
251	23155.20	58.471	58	1	1	2.12	92	30.74	0	0	1	1	1	0	1	0	1	1	0	0	48			66	130	7.904	4.554	57.62	68.6	63.7	0	66.8	0	5.58	16	20	4.2	50		0	0	0		1	0	0	0	0	0
683	23333.19	57.73	57	1	1	2.51	121	35.74	1	0	0	1	1	0	0	0	1	0	0	1	55	3.9	5.5	65	147	13.99	7.611	54.4	123.6	77.7	0			5.61			5	181		0	0	0	1	0	0	0	0	1	0
882	23423.19	51.04	51	1	1	1.87	74	26.22	0	0	0	0	1	0	0	0	1	0	0	0	33.2	3.7	5.2	58.1	129.5	8.91	6.033	67.71	68.8			79.6		5.19			4.5	129	49	1	0	0	1	0	0	0	1	0	0
217	2345.20	60.419	60	1	1	2.43	117	36.52	1	0	0	1	1	0	0	0	0	1	0	0	40			101	170	7.842	4.141	52.8	88	67.8	0	73.5	0	4.93			3.7	115		0	0	0	2	1	0	0	0	1	0
178	23541.19	66.84	66	1	0				1	1	0	1	1	0	0	0	1	1	0	1	53.4	3.9	5.4	65.9	141.3	9.668	5.911	61.14	82.6	58	0	66.7	0	6.8			5.5	110		0	0	0	2	1	0	0	0	1	0
594	23599.19	66.44	66	1	1	2.09	88	28.41	1	1	0	1	1	0	0	0	1	1	0	1	55			54	120	8.8		47.3	107.3	102.5	0				25	26		190		0	0	0	4	1	0	0	0	0	1
672	23707.19	65.37	65	1	1	2.05	90	32.66	0	0	0	1	1	0	0	0	1	1	0	1	43.1	4.7	6	102.4	180	12.17	7.986	65.63	95.9	80.5	0			5.4			5.1	75		0	0	0	2	1	0	0	0	1	0
526	2381.20	68.089	68	1	1	1.99	80	25.83	1	0	0	1	0	0	0	0	1	1	0	0	59.1	3.8	5.6	62	153.7	5.625	3.737	67.32	110	131	0	97	0	5.35			4.6	203	45	1	1	0	4	1	0	0	0	0	1
529	23845.20	68.98	68	1	0	1.72	69	29.86	1	1	0	1	1	0	0	0	1	1	1	0	60.7	3.5	5.2	50.9	129.5	5.535	3.423	61.83	73.1	98.7	0	63.8	0	7.29	15	17	4.3	50		0	0	0	2	1	0	0	1	0	0
229	23853.18	67.5	67	1	0	1.94	82	30.86	0	0	0	1	0	0	0	0	1	1	1	0	59	3.1	4.5	37.9	92.4	6.98	3.649	52.27	93.8	81	0	86	0	5.42			4.8	90		1	0	0	1	0	0	0	0	0	1
786	23945.19	62.36	62	1	1	2	85	30.48	1	1	0	1	1	0	1	0	0	0	0	0	59.8	3.6	5.3	54.4	135.3	9.488	5.042	53.14	75.1	63.6	0			4.18			4.5	120		0	0	0	1	0	0	0	0	0	1
444	23979.20	79.074	79	1	1	1.76	65	23.03	1	0	0	1	0	0	0	0	1	1	0	0	72.5	2.8	4.8	29.6	107.5	6.982	3.471	49.72	76.3	83.4	0	70.4	0	7.78	18	26	4.9	55		0	0	0	2	1	0	0	1	0	0
655	24047.19	67.46	67	1	1	2.07	88	29.75	1	0	0	1	1	0	0	0	1	0	1	0	46.6			93	174	9.144	5.731	62.68	124.5	83.7	0			5.52			5.2	68		0	0	0	2	1	0	0	1	0	0
220	24189.19	56.56	56	1	1	1.95	80	28.01	0	0	0	1	0	0	0	0	0	0	0	0	61.2	2.9	4.3	32.2	83.1	10.3		65.3	89.1	78.7	0	84.3	0	5.25			4.9			0	0	0	2	1	0	0	1	0	0
291	24397.20	64.485	64	1	0	1.94	85	34.48	1	1	0	1	0	0	0	0	1	0	1	0	66	2.8	4.4	29.6	87.7	12.01	8.157	67.93	143.9	130	0	130	0	8.91	19	18	4.1	59		0	0	0	2	1	0	0	1	0	0
260	24485.19	59.91	59	1	0	1.85	76	29.69	1	1	0	1	1	0	1	0	1	1	1	1	59.9	3.4	5	47.4	118.2	12.33	7.846	63.64	83.4	75.4	0	78.1	0	9.28			4.8	78		0	0	0	2	1	0	0	0	1	0
255	24529.20	53.743	53	1	1	2.11	89	28.41	1	0	0	1	1	0	0	0	1	0	0	0	56.9	3.3	4.7	44.1	102.4	9.084	4.698	51.72	109.4	89.5	0	92.3	0	4.59	59	111	3.7	60		0	0	0	1	0	0	0	1	0	0
524	24767.20	70.191	70	1	1	1.86	70	22.86	1	0	0	1	0	0	0	0	1	1	0	0	59	2.9	4.2	32.2	78.6	9.506	6.783	71.36	92.6	92.9	0	61.2	0	4.9	18	11	4.5	60		0	0	0	2	1	0	0	1	0	0
789	24789.19	68.75	68	1	0	1.9	78	29	1	1	0	1	0	0	0	0	1	1	1	1	63	3.1	4.7	37.9	102.4	5.9		44.4	64.3	63.1	0			10.58			3.8	130		0	0	0	4	1	0	0	0	0	1
125	2481.16	61	61	1	1	1.89	72	23	0	0	0	0	0	0	0	0	0	0	0	0	60	3	4.2	31	82	9.26			67	56	0	69	0	4.4			4.7	80		0	0	0	1	0	0	0	0	1	0
597	24813.19	64.76	64	1	1	1.81	70	25.71	1	0	0	1	1	0	0	0	1	1	0	0	60.7	3.5	5.2	50.9	129.5	9.23	5.993	64.93	123.5	101.2	0			4.95			5.3	131		0	0	0	4	1	0	0	0	0	0
626	24861.19	60.49	60	1	1	2.4	112	33.81	1	1	0	1	0	0	0	0	1	0	0	0	59.8	3.6	5.3	54.4	135.3	7.132	3.649	51.16	101.7	89.4	0			5.34			4.8	75		0	0	0	2	1	0	0	1	0	0
7	24965.20	64.511	64	1	1	1.85	72	25.51	1	1	0	1	1	0	0	0	1	0	0	0	39			70	115	6.892	4.182	60.68	151	119.7	0	187.9	1	10	14	18	4.6	60		0	0	0	4	1	0	0	0	0	1
489	25129.20	72.238	72	1	0	2.11	97	36.96	1	1	0	1	1	0	0	0	1	0	1	0	59	3.3	4.8	44.1	107.5	5.659	2.709	47.88	113.8	98.7	0	78.6	0	8.78	40	37	4.8	143		0	0	0	2	1	0	0	0	1	0
747	25193.19	67.49	67	1	0	1.92	83	33.25	1	1	0	1	0	0	0	0	1	1	1	1	71	3.2	5.4	41	141.3	8.479	4.947	58.34	70.4	69.6	0			10.34			4.2	125	58	1	1	0	1	0	0	0	1	0	0
512	25393.18	58.14	58	1	0	1.91	82	32.85	0	0	0	1	0	0	0	0	1	1	0	0	67.9	3.1	5	37.9	118.2	6.964	3.375	48.47	61.9	90	1	62.6	0	5.47			5	210	101	0	1	0		0	0	0	0	0	0
496	25485.18	66.01	66	1	1	2.15	95	32.11	1	0	0	1	1	0	0	0	0	1	0	0	63	3.1	4.7	37.9	102.4	8.157	4.565	55.97	88.7	94	0	72.7	0	6.04			4.5	130		0	0	0	2	1	0	0	0	1	0
662	25705.19	61.81	61	1	1	1.87	73	25.26	1	1	0	1	0	0	0	0	1	1	0	0	65.8	3	4.7	35	102.4	7.773	4.872	62.68	81.8	82.2	0			6.13			4.3	105		0	0	0	4	1	0	0	0	0	1
446	25993.19	53.37	53	1	1	2.15	91	28.09	0	0	0	1	1	0	0	0	1	1	0	0	64.4	3	4.5	35	92.4	7.273	4.297	59.09	114.1	104.6	0	91	0	6.67			5	90		0	0	0	4	1	0	0	0	0	1
495	2617.20	65.305	65	1	1	1.86	72	24.91	1	0	1	1	1	0	0	0	1	0	0	0	41.5			48	82	9.137	5.005	54.78	85	101.3	0	80.3	0	5			4.6	100		0	0	0	1	0	0	0	0	0	1
467	26367.18	64.8	64	1	1	2.02	85	29.41	0	0	0	1	1	0	0	0	1	1	0	0	65.9	3.3	5.2	44.1	129.5	7.21	4.646	64.45	98.2	90	0	73.4	0	4.98			4.9			0	0	0	2	1	0	0	0	1	0
522	26611.18	59.7	59	1	1	2.18	98	33.13	0	0	0	1	1	0	0	0	0	0	0	0	59.9	3.4	5	47.4	118.2	11.65	7.285	62.51	98.8	106	0	76	0	5.32			5.9	56		0	0	0	1	0	0	0	0	1	0
58	2685.17	67	67	1	1	1.95	80	28.34	1	0	0	1	1	0	0	0	1	0	0	0	52	3.2	4.8	42	105	8.6		62.7	89.8	74	0	98.1	0	6.3			4.4	72		0	0	0	1	0	0	0	0	1	0
661	27667.19	78.8	78	1	0	1.96	85	33.2	1	0	0	1	1	0	0	0	1	1	0	1	56.8	3.1	4.4	37.9	87.7	8.985	5.519	61.43	97.7	82.9	0			5.18			4.9	120		0	0	0	2	1	0	0	1	0	0
757	27927.19	55.01	55	1	1	1.85	72	25.51	1	1	0	1	0	0	1	0	1	1	0	1	62.7	3.3	5	44.1	118.2	16.22	12.82	79.08	94.5	68.7	0			6.14			5.3	108		0	0	0	1	0	0	0	0	0	1
611	28033.19	76.76	76	1	1	2.01	85	29.76	0	0	0	1	1	0	0	0	1	1	0	0	65.5	3.5	5.5	50.9	147.4	8.693	5.982	68.81	88.6	94.1	0			6.71			4.7	62		0	0	0	1	0	0	0	1	0	0
563	28133.19	70.53	70	1	1	2.05	85	27.76	1	0	0	0	1	0	0	0	1	1	0	1	61.7	3.4	5.1	47.4	123.8	12.99	9.201	69.45	103.4	203.6	1	79.8	0	6.08			4.4	70		0	0	0	2	1	0	0	1	0	0
458	28437.19	71.03	71	1	1	2.07	85	26.83	0	0	0	1	0	0	0	1	1	0	0	0	55.4	3.3	4.6	44.1	97.3	5.981	3.483	58.23	91.4	118.5	1	103.4	0	4.86			4.6	166	68	1	0	1	1	0	0	0	1	0	0
825	2851.16	71	71	1	1	1.91	76	26	0	0	0	1	1	0	0	0	1	1	1	0	72	3.1	5.4	39	139	7.8		66	142			128			40	53		94		0	0	0	1	0	0	0	0	1	0
592	28911.19	64.07	64	1	1	2	82	27.72	1	0	0	1	1	0	0	0	1	1	0	0	47.1	5	6.6	118.2	223.6	10.73	6.881	64.13	127.1	103.1	0			5.49			4.9	155		0	0	0	4	1	0	0	0	0	1
226	29061.19	56.15	56	1	1	2.19	94	29.01	0	1	0	1	0	0	0	0	1	0	0	1	66.9	2.9	4.6	32.2	97.3	7.871	5.194	66	104.2	85	0	90.3	0	6.75			4	55		0	0	0	2	1	0	0	1	0	0
470	29133.19	59.45	59	1	1	2.17	93	28.7	1	0	0	1	1	0	0	0	1	1	0	1	65	3.4	5.3	47.4	135.3	8.514	4.798	56.36	102.8	88	0	71.1	0	4.5	28	42		120		0	0	0	2	1	0	0	0	1	0
265	29139.19	53.16	53	1	1	1.82	70	24.8	1	0	0	1	0	0	0	0	1	1	0	0	65.8	3	4.7	35	102.4	6.847	4.421	64.56	77	76.3	0	78.7	0	5.17	15	18		136		0	0	0	2	1	0	0	0	1	0
15	29141.19	74.56	74	1	1	2.31	105	32.41	0	0	0	1	0	0	0	0	1	1	0	0	56.9	3.3	4.7	44.1	102.4	6.568	3.817	58.12	73.7	59.8	0	108.4	1	4.9	22	23		135	57	1	1	0	2	1	0	0	1	0	0
128	29149.19	60.79	60	1	1	2.02	90	35.16	1	1	0	1	0	0	0	0	1	0	0	0	64.4	3.3	5.1	44.1	123.8	7.112	3.845	54.06	73.3	60.1	0	72.9	0	7.86			4.3	70		0	0	0	2	1	0	0	1	0	0
175	29347.19	65.21	65	1	0	1.69	65	26.71	1	0	0	1	1	0	0	0	1	1	0	0	56.7			29	67	6.958	4.693	64.44	79.5	57.5	0	66.3	0	5.82	20	33	5.3	70		0	0	0	2	1	0	0	1	0	0
228	29415.19	55.49	55	1	1	2.35	110	34.72	1	1	0	1	0	0	0	0	1	0	0	1	63.4	3.4	5.2	47.4	129.5	9.4			84.8	73.1	0	78.3	0	5.98				40		0	0	0	2	0	1	0	0	0	0
74	29431.19	62.958	62	1	0	1.94	85	34.48	1	0	0	1	1	0	0	0	1	0	0	0	65.9	3.3	5.2	44.1	129.5	10.96	8.714	79.48	76.5	63.4	0	82.9	0	5.04			4.5	140		0	0	0	4	1	0	0	0	0	1
266	29747.19	50.313	50	1	1	1.92	75	24.49	1	1	0	1	1	0	0	0	0	1	0	0	59	3.3	4.8	44.1	107.5	6.9			84.6	78.9	0	81.3	0	13.1	14	22	4.4	45		0	0	0	2	1	0	0	1	0	0
798	29781.19	48.738	48	1	1	1.87	72	24.06	1	1	0	1	1	0	1	0	0	1	0	0	58	3.4	4.9	47.4	112.8	11.28	7.717	68.39	79	60.6	0			7.13			4.5	65		0	0	0	2	1	0	0	1	0	0
303	29791.19	55.43	55	1	0	1.82	75	30.82	0	0	0	1	1	0	0	0	1	1	0	0	56				68	7.8	4.22	53.76	76.2	57.3	0	57	0	5.81			4.5	110		0	0	0	4	1	0	0	0	0	1
154	3029.20	57.28	57	1	1	1.99	80	25.83	1	1	1	1	1	0	0	0	1	0	0	0	39			122	202	8.513	5.402	63.45	114	89.6	0	100	0	7.23			5	114		0	0	0	4	1	0	0	0	0	1
87	311.17	66	66	1	1	1.96	79	26.4	1	0	1	1	0	0	1	0	1	1	0	0	60	3.5	5	50	118	8.6		84.35	65.8	52	0	69	0	5.23	16	13	4.6	58		0	0	0	1	0	0	0	0	1	0
222	3111.20	66.549	66	1	0	1.82	75	30.43	1	0	0	1	0	0	0	0	1	1	1	0	55		4.3			8.647	6.207	71.78	69.9	69.5	0	75.1	0	5.58	14	14	4.7	85		0	0	0	2	1	0	0	0	1	0
223	3277.20	55.094	55	1	1	1.75	65	23.31	1	0	0	1	0	0	0	0	0	0	0	0	55	3.7	5.2	58	129.5	11.86	6.298	53.09	150	71	0	76.5	0	5.8			4.6	193	61	1	0	1	1	0	0	0	0	1	0
281	3311.20	60.919	60	1	1	1.85	71	24.57	0	1	0	1	1	0	1	0	1	1	0	0	58			30	73	8.565	5.169	60.35	103.9	92.9	0	93.9	0	5.14			4.6	118		0	0	0	2	1	0	0	0	1	0
361	3441.19	73.31	73	1	0	1.6	56	21.34	1	0	0	1	0	0	0	0	1	1	0	0	68.1	2.5	4	22.3	70	7.533	5.034	66.87	73	67	0	62.9	0	6.06			4.5	90		0	0	0	2	1	0	0	0	1	0
865	3525.19	65.33	65	1	1	1.87	75	27.55	0	0	0	1	0	0	0	0	0	0	0	0	57.9	3.2	4.6	41	97.3	7.668	3.977	51.86	91.6			89.4		5.6	22	33	4.5	148	77	1	1	0	2	1	0	0	1	0	0
894	3565.19	60.6	60	1	1	2.05	85	27.76	0	1	0	1	0	0	0	1	1	1	1	1	61.5	3.6	5.4	54.4	141.3	7.342	3.461	47.14	87.2			75.7		5.57			4.6	90		0	0	0	2	1	0	0	0	1	0
22	3587.20	64.288	64	1	1	1.91	75	25.35	0	0	0	1	1	0	0	0	1	1	0	0	58			55	132	7.285	4.399	60.39	91.9	86	0	122	1	5.29			4.8	100		0	0	0	2	1	0	0	0	1	0
242	3661.20	65.996	65	1	1	2.14	93	30.72	0	1	0	1	0	0	0	0	0	0	0	0	58.9	3.5	5.1	50.9	123.8	6.974	4.559	65.38	131	122	0	126	0	8.17			4	60		0	0	0	2	1	0	0	1	0	0
579	3805.16	62	62	1	1	2.41	113	34	1	0	0	1	0	0	1	0	1	1	0	0	54	3	4.1	36	70	8.7		58	96	117	0			4.4			3.8	75		0	0	0	1	0	0	0	0	1	0
517	3879.19	68.75	68	1	1	1.99	85	31.22	0	1	0	1	0	0	0	0	0	1	1	0	64.7	3.1	4.8	37.9	107.5	8.979	5.103	56.83	115.2	151.8	1	122.9	0	8.39			4.8	105		0	0	0	2	1	0	0	0	1	0
123	4063.17	59	59	1	1	1.99	85	31.22	1	1	0	1	1	0	0	0	0	1	0	0	55	3.6	5.2	48	106	7.5		66.9	79.2	64	0	77	0	11.9	30	97	4.9	45		0	0	0	2	1	0	0	1	0	0
106	407.17	59	59	1	1	2.04	87	30.1	1	0	0	1	0	0	0	0	1	1	0	0	58	3.7	4.9	60	110	10.4			105	74	0	88.8	0		17	31		45		0	0	0	2	1	0	0	1	0	0
892	449.19	69.69	69	1	1	1.91	77	27.28	1	0	0	1	1	0	1	0	0	0	0	1	45.2	4.1	5.3	74.2	135.3	8.66	5.194	59.98	90.6			76.3		4.7			4.6	57		0	0	0	1	0	0	0	0	1	0
322	4493.20	57.31	57	1	1	2.02	80	24.69	0	0	0	1	1	0	0	0	1	1	0	0	54	3.6	5	54.4	118.2	5.568	3.273	58.78	86.8	66.4	0	65	0	5.71			4.7	85		0	0	0	2	1	0	0	0	1	0
641	4613.20	57.008	57	1	0	2.02	90	35.16	0	1	0	1	0	0	0	0	1	0	0	0	56	3.1	4.4	37.9	87.7	6.978	3.924	56.22	70.6	86.1	0			6.85			4.4	117	43	1	0	0	1	0	0	0	1	0	0
764	4747.16	69	69	1	0	1.89	82	34	1	1	0	1	0	0	0	0	0	1	0	0	67	2.9	4.6	32	97	9.3		53	76	67	0			5.5			3.8	134	84	1	1	0	1	0	0	0	1	0	0
388	4797.20	65.721	65	1	1	1.93	76	25.1	0	0	1	1	1	0	1	1	0	0	0	0	63.3	2.9	4.4	32.2	87.7	10.2	7.548	74	159	94.3	0	87.4	0	5.18			4.7	106	31	1	0	0	1	0	0	0	1	0	0
110	4985.20	66.963	66	1	1	2.08	90	30.78	1	0	0	1	0	0	0	0	1	1	0	0	63	3.1	4.7	37.9	102.4	5.766	3.552	61.6	80.1	72.8	0	87	0	7.66			4	110		0	0	0	2	1	0	0	0	1	0
140	5031.20	72.23	72	1	1	2.07	89	30.8	1	1	1	1	1	0	1	0	1	1	0	0	59	3.6	5.3	54.4	135.3	6.961	3.336	47.93	90	80.1	0	91.8	0	6.1	42	17	4.7	210	56	1	1	0	1	0	0	0	0	0	1
79	5221.20	53.197	53	1	1	2.11	92	31.46	1	0	0	0	0	0	0	0	1	1	0	0	65.4	3.2	5	41	118.2	5.984	3.125	52.21	100.8	80.1	0	99.1	0	5.17	54	127	4.1	46		0	0	0	2	1	0	0	1	0	0
69	5525.17	63	63	1	1	2.17	95	30.67	1	0	1	1	1	0	1	0	1	1	0	1	66	3.2	5.1	41	123	7.6		38.7	77.7	61	0	82	0	5.5			5.5	42		0	0	0	1	0	0	0	1	0	0
695	5583.19	62.98	62	1	1	2.13	90	28.09	1	0	0	1	1	0	0	0	0	0	0	0	41.2	5	6.3	118.2	201.2	10.09	6.832	67.69	89.9	75.7	0			5.54			5	85		0	0	0	2	1	0	0	0	1	0
508	5659.16	57	57	1	1				1	1	0	1	0	0	0	0	1	1	0	0	59	3.6	5.2	54	132				82	100	0	73.5	0	8.7	25	44	4.3	102		0	0	0	1	0	0	0	0	0	1
859	5723.19	47.37	47	1	1	2.16	89	26	0	0	0	1	0	0	1	0	1	0	0	0	62.7	3.3	5	44.1	118.2	6.626	4.29	64.75	92.5			92.6		4.91			4.5	25		0	0	0		1	0	0	0	0	0
737	5755.20	68.788	68	1	1	1.95	76	23.99	0	0	0	1	0	0	0	0	1	1	0	0	58	4.3	6.3	83	201	7.847	4.877	62.14	72.9	70	0			5.04			5.3	191	95	1	1	0	1	0	0	0	0	1	0
341	5839.18	55.34	55	1	0	1.98	85	31.6	1	1	1	1	1	0	0	0	1	1	0	0	55	3.6	5.1	56	124	9.847	5.533	56.19	67.4	66	0	63.3	0	8.15			4.1	54		0	0	0	2	1	0	0	0	1	0
530	6043.20	64.866	64	1	0	1.74	66	25.15	0	0	0	1	0	0	0	1	1	1	0	0	59	3.1	4.5	37.9	92.4	7.746	5.385	69.51	78.8	122.8	1	87.5	0	6.98			4.2	137	66	1	0	1	1	0	0	0	1	0	0
451	6055.20	68.342	68	1	1	2.26	102	32.19	0	1	0	1	0	0	0	0	1	1	0	0	65.8	3	4.7	35	102.4	7.027	4.41	62.76	135.1	118	0	103.6	0	9.1			4.3	125		0	0	0	4	1	0	0	0	0	1
556	625.16	69	69	1	0	1.74	70	29	1	1	0	1	1	0	0	0	1	1	0	0	61	3.1	4.7	39	103	4.5		67	116	168	1	96	0	9			4.2	132		0	0	0	1	0	0	0	0	1	0
675	627.16	70	70	1	1	2.06	86	28	0	1	0	1	1	0	0	0	1	1	0	0	58	3.2	4.8	23	126	6		65	86	80	0			5.9			5	67		0	0	0	1	0	0	0	0	1	0
4	6457.16	65	65	1	1	1.99	85	31	1	0	0	0	0	0	0	0	1	0	1	0	55	3.9	5.4	64	143	7.9		50	134	98	0	198	1	5.7			4.9	165	73	1	1	0	1	0	0	0	0	1	0
960	6483.16	71	71	1	0				1	0	0	1	0	0	0	1	1	1	0	0	64	2.9	4.5	33	94	6.6			71					5.4				67		0	0	0	1	0	0	0	0	1	0
26	653.16	56	56	1	1	2.22	101	33	1	1	0	0	1	0		0	1	0	0	0	50	4.2	5.8	85	169	7.6			79	62	0	97	1	8.2	18	16	4.5	126		0	0	0	4	0	0	0	0	0	0
209	673.16	75	75	1	1	2.11	88	27	0	0	0	1	1	0	0	0	0	1	0	0	57	3.6	5.1	55	129	7.2		50	92	79	0	85	0	5.3			4.8	67		0	0	0	1	0	0	0	0	1	0
119	673.20	74.761	74	1	1	2.15	92	29.04	0	0	0	1	0	0	0	0	1	1	0	0	63	2.9	4.6	32.2	97.3	5.715	3.502	61.28	104.5	72.6	0	85.9	0	5.45			4.6	70		0	0	0	2	1	0	0	0	1	0
445	6759.18	62.92	62	1	1	1.97	80	27.04	1	0	0	1	1	0	1	0	1	1	0	0	54	3.8	5.3	61	133	5.743	3.288	57.25	79	88	0	74.8	0	5.14			5.2	80		0	0	0	2	1	0	0	0	1	0
272	6811.17	59	59	1	1	2	85	30.4	1	1	1	1	1	0	1	1	1	1	0	0	55	3.2	4.6	44	86	6		62.4	84.5	89	0	90.9	0	6.8			5	105		0	0	0	1	0	0	0	1	0	0
796	683.17	60	60	1	0	1.67	62	24.22	0	1	0	1	0	0	0	0	1	0	0	0	63	3	4.6	36	98	5.8		56.4	62.6	61	0			7.35			4.5	30		0	0	0		1	0	0	0	0	0
701	6857.16	73	73	1	1	1.92	76	25	0	0	0	1	1	0	0	0	1	1	1	0	57	3.6	5.2	55	128	8.1		50	104	75	0			5.2			5.1	110		0	0	0	1	0	0	0	0	0	1
586	7365.16	61	61	1	0	2.1	92	31.83	1	0	0	1	1	0	0	0	0	0	0	1	57	4.4	6	86	180	6.16		58.9	194.3	106	0			10.01				84		0	0	0	1	0	0	0	1	0	0
145	7411.16	66	66	1	1	2.05	88	30.45	1	1	0	1	0	0	0	0	1	1	1	1	65	3.5	5.4	50	142	6.78		44.1		94		105	0					65		0	0	0	2	1	0	0	1	0	0
233	7443.17	68	68	1	0	1.9	78	29	0	0	0	1	0	0	0	0	0	0	0	0	60	3.2	4.9	40	100	6.4			73.4	63	0	67.8	0	5.5			5	147		0	0	0	4	1	0	0	0	0	1
630	7463.19	44.06	44	1	1	2.2	90	24.93	0	0	0	1	0	0	0	0	1	1	0	1	47	5.2	7.3	129.5	280.7	8.937	5.353	59.89	110.9	88.7	0			4.79			5.2	141	50	1	1	0	2	1	0	0	1	0	0
169	7521.16	63	63	1	1	1.72	64	23.8	1	0	0	0	0	0	0	0	1	0	0	0	63	3.3	5	43	120	7.81		63.9	95.5	110	0	119	0	5.28	24	40	4.5	35		0	0	0		1	0	0	0	0	0
273	7697.20	61.342	61	1	1	1.88	78	30.47	0	0	0	1	1	0	0	0	1	1	0	0	57	3.5	5	50.9	118.2	8.452	4.589	54.29	65.3	60.2	0	62	0	4.59			4.2	110		0	0	0	2	1	0	0	0	1	0
280	7709.16	64	64	1	1	2.35	110	34.72	1	0	0	1	0	0	1	0	1	1	0	0	56	3.8	5.5	63	145	7.765		56.41	143	126	0	127	0	7.4	34	40	5.3	85		0	0	0	2	1	0	0	1	0	0
531	771.20	58.552	58	1	1	2.23	100	32.28	1	1	1	1	1	0	0	0	1	1	0	0	57	3.5	5	50.9	118.2	8.005	5.277	65.93	125.4	149.9	0	114	0	8.04			5	100		0	0	0	2	1	0	0	0	1	0
860	7713.16	61	61	1	0	2.18	99	34.26	1	0	0	1	0	0	0	0	1	0	0	1	58	3.4	4.9	46	114	6.8		57.7	76.8			92		5.32			4.7	49		0	0	0	2	1	0	0	1	0	0
929	7715.16	53	53	1	1	2.41	111	32.08	1	1	0	1	0	0	0	0	1	0	0	0	60	3.5	5.3	51	138	7.137		58.16	127					7.95			4.4	94		0	0	0	2	1	0	0	1	0	0
490	7737.20	64.913	64	1	0	1.92	80	29.74	0	0	0	1	0	0	0	0	1	0	1	0	62			45	120	6.835	4.393	64.27	64.9	80.1	0	59.8	0	5.68			4.9	140		0	0	0	1	0	0	0	0	0	1
612	7821.16	67	67	1	0	1.76	68	25.91	1	0	0	1	1	0	0	0	1	0	0	1	55	3.7	5.2	59	130	8.14			70	94	0			6.02			5	73		0	0	0	2	1	0	0	1	0	0
884	7877.16	73	73	1	1	2.03	84	27.74	1	0	0	1	0	0	0	1	1	0	0	1	65	3.5	5.2	51	130	6.306		58.21	68			79		5.62			4.1	81		0	0	0	2	1	0	0	0	1	0
890	7889.16	44	44	1	1	2.56	124	35.46	1	1	0	1	1	0	1	0	1	0	0	1	57	4.5	6.7	94	223	7.7		54.2	66			77		7.02			4.2	110		0	1	0	2	1	0	0	0	1	0
902	8051.16	56	56	1	1	2.23	103	35.22	0	0	0	1	1	0	1	0	1	0	0	1	59	3.2	4.6	43	102	7.191		43.01	73			72		5.91	19	27	4.3	63		0	0	0	2	1	0	0	1	0	0
506	8055.16	76	76	1	1	2.02	80	24.69	1	0	0	1	0	0	0	0	0	0	1	1	60	3.5	5.2	50	130	7.341		68	74	94	0	68	0	5.24			4.3	75		0	0	0	1	0	0	0	0	1	0
878	8067.16	65	65	1	0	1.92	81	30.86	1	1	0	1	1	0	0	0	1	1	0	1	58	3.2	4.7	44	104	6.518		49.33				81		7.52			5.1	62		0	0	0	2	1	0	0	1	0	0
869	8095.16	58	58	1	1	2.1	90	29.73	1	0	0	1	#REF!	0	0	1	1	0	0	0	58	3.5	5.1	52	124	7.3			104			86			19	8		101		0	0	0	2	1	0	0	0	1	0
299	8109.17	60	60	1	1	1.9	73	23.57	1	0	1	1	1	0	1	0	1	1	0	0	39	3.8	5.4	63	140	7.1		57.3	67.1	50	0	50	0	4.8			4.5	28		0	0	0	1	0	0	0	1	0	0
589	8165.16	57	57	1	1	1.82	68	22.99	1	0	0	1	0	0	1	0	0	1	0	0	65	3.1	4.8	38	110	5.572		47.76	87	104	0			4.81			5.2	130	61	1	1	0		1	0	0	0	0	0
718	8173.16	43	43	1	1	2.02	80	24.69	1	0	0	1	1	0	0	0	1	1	0	0	70	3.3	5.5	45	147	9.5		57	75	72	0				24	22		80		0	0	0	2	1	0	0	1	0	0
366	8235.17	65	65	1	0	1.9	78	29	1	0	0	1	0	0	0	0	1	1	0	0	64	2.8	4.3	29	82	6.4		49.9	72.7	71	0	66.5	0	5.4			4.5	80		0	0	0	2	1	0	0	0	1	0
492	8235.20	44.149	44	1	1	1.89	73	24.11	1	0	0	1	0	0	1	0	1	1	0	0	59	3.6	5.3	54.4	135	8.733	5.241	60.01	96.1	104.1	0	83.3	0	4.3	37	59	5.1	110		0	0	0	2	1	0	0	0	1	0
411	8347.20	61.327	61	1	1	1.8	65	20.98	1	0	1	1	1	0	1	0	1	0	1	0	45			64	117	12.74	5.843	45.87	109.5	94.5	0	85.4	0	4.56	23	53	4.7	95		0	0	0	2	1	0	0	1	0	0
861	8351.16	41	41	1	1	2.23	100	27.13	1	0	0	1	1	0	1	0	1	0	1	1	49	4	5.6	83	163	4.843		51.64				92		5.02				56		0	0	0	2	1	0	0	1	0	0
779	8423.19	55.2	55	1	1	1.81	70	25.71	0	0	1	1	1	0	1	0	1	1	0	1	52.3	3.8	5.1	62	123.8	6.216	3.55	57.1	69	64.3	0			5.09			4.5	70		0	0	0	2	1	0	0	1	0	0
602	8547.16	59	59	1	1	2.11	93	32.18	1	1	0	1	1	0	1	0	0	0	0	0	63	2.9	4.4	34	88	7.1		67.8	92	97	0			10.45			4.9	95		0	0	0	2	1	0	0	0	1	0
677	8621.16	56	56	1	1	2.12	91	29.71	0	1	0	1	0	0	0	1	1	1	0	0	58	3.2	4.7	42	100	7				80								131	79	1	1	0		1	0	0	0	0	0
41	8709.17	59	59	1	1	2.24	100	31.56	0	0	0	1	0	0	0	0	1	1	0	0	68	2.8	4.4	29	87	7.6			90.1	76	0	104.8	1	4.8	24	34	4.8	98		0	0	0	1	0	0	0	0	0	1
827	8733.16	63	63	1	1	2.07	86	27.76	1	0	0	1	0	0	0	0	1	1	1	1	60	3.2	4.7	41	102	6.26		53.8	117			124		5.94	23	23	5	130	76	1	0	0	2	1	0	0	0	1	0
39	8735.16	69	69	1	0	1.72	70	31.11	1	0	0	1	1	0	0	0	1	0	0	1	61	2.9	4.2	32	80	6.5		48.8	87	68	0	97	1	5.5			5	37		0	0	0	1	0	0	0	1	0	0
847	8771.16	52	52	1	1	2.01	82	26.78	1	0	0	1	1	0	1	0	1	1	0	1	74	2.9	5.1	33	124	6.6		47.2	100			99		4.7			4.3	59	0	1	0	0		1	0	0	0	0	0
206	905.20	56.824	56	1	1	2.04	87	30.1	1	0	1	1	1	0	1	0	1	1	0	0	60	3.2	4.7	41	102.4	10.88	6.353	58.4	90.4	75.4	0	81.8	0	5.31	123	191	5.2	75		0	0	0	2	1	0	0	1	0	0
199	9067.16	38	38	1	1	1.92	78	27.97	1	0	0	1	0	0	0	0	1	0	0	1	57	3.7	5.2	59	130	13.5			75	78	0	85	0	4.88			4.4	51		0	0	0	2	1	0	0	1	0	0
379	9179.20	62.022	62	1	1	2.04	87	30.1	1	0	0	1	0	0	0	0	1	1	1	0	62	3.3	5	44.1	118.2	8.798	5.034	57.22	99.6	84.5	0	78.5	0	5.63	27	34	4.2	80		0	0	0	2	1	0	0	1	0	0
687	9431.16	58	58	1	1	2.13	98	36.44	1	0	0	1	0	0	0	0	1	1	0	0	62	3.1	4.6	37	97	8.61		64	75	77	0			5.48	21	35	4.3	30		0	0	0		1	0	0	0	0	0
377	9437.16	68	68	1	1	1.93	77	26.03	1	0	0	1	0	0	0	0	0	0	0	0	62	3.2	4.8	41	105	6.67		69	99	93	0	87	0	6.05	29	50	4.3	55		0	0	0	1	0	0	0	0	1	0
771	9491.16	46	46	1	1	2.23	102	34.48	1	1	0	1	0	0	1	0	1	0	1	1	71	3.1	5.1	36	126	9.75		61.3	74	66	0			8.49	22	37	3.9	112		0	0	0	2	1	0	0	0	1	0
590	9517.16	56	56	1	1	2.28	105	28.78	1	0	0	1	0	1	0	0	1	0	0	0	64	3	4.7	36	101	7.2			88	104	0				18	19		54		0	0	0	2	1	0	0	1	0	0
571	10003.19	76.63	76	0	1	2.06	86	28.41	1	0	0	1	0	1	0	1	0	1	1	0	48.4	4.8	6.4	77	180	7.31	4.932	67.47	150.2	143	0			5.11			4	50		0	0	0	2	1	0	0	1	0	0
917	10005.16	56	56	0	1	2.44	110	29.84	1	0	0	1	0	0	0	0	0	1	1	1	61	4.3	5.9	82	179	7.3		54.4	76			64		5.09			4.7	73		0	0	0	2	1	0	0	1	0	0
954	10011.19	67.49	67	0	0	2.13	95	32.87	1	1	0	1	0	0	0	0	1	1	1	1	65.8	3	4.7	35	102.4	8.5		67	73.9					6.75			4			0	0	0	2	1	0	0	1	0	0
17	1009.17	75	75	0	1	1.73	63	22.32	1	1	0	1	1	0		0	0	0	0	0	36	4.9	5.7	101	157	6.5			93	111	0	154.1	1	10.04	19	25	4.5	91		0	0	0	2	1	0	0	1	0	0
707	10133.19	68.18	68	0	1	2.07	87	28.74	1	1	0	1	1	0	0	0	1	0	0	0	47.6	3.8	5	62	118.2	6.602	4.407	66.75	93	74.1	0			7.23			4.6	52		0	0	0	2	1	0	0	1	0	0
792	10177.19	73.02	73	0	0	1.8	68	24.09	1	0	0	1	1	0	0	0	1	1	0	1	37.9	5.2	6.4	129.5	208.5	7.1		57.2	66.4	61.7	0			5.57			3.9	102		0	0	0	2	1	0	0	0	1	0
717	10215.16	67	67	0	1	1.77	70	27.69	1	0	0	1	1	0	0	1	1	0	0	1	64	3.1	4.8	38	109	9.09		57.6	65	72	0			4.26			3.9	60		0	0	0	2	1	0	0	1	0	0
867	10239.16	67	67	0	1	1.99	80	26.12	1	0	0	1	0	0	0	0	1	1	1	1	56	3.4	5.1	48	121	7.9			69			89		4.63			5.6	28		0	0	0		1	0	0	0	0	0
32	10273.17	63	63	0	1	1.82	69	23.8	1	0	1	1	0	0	1	0	1	0	0	0	56	3.3	4.7	44	102				76.7	92	0	123.8	1	5.1	21	18	4.7	70		0	0	0	2	1	0	0	1	0	0
826	10295.19	67.06	67	0	1	2.1	86	26.96	0	0	0	0	0	0	0	0	1	0	0	1	71	3.2	5.4	41	141.3	7.29	5.413	74.25	114.1			125.9		5.18			3.7	125	62	1	1	0	1	0	0	0	1	0	0
432	10309.19	54.56	54	0	1	2.21	98	31.64	0	1	0	0	0	0	0	0	1	1	0	1	58	4.2	6.1	78.6	186.9	8.5		65.3	91.7	87.3	0	76.1	0	7.63			4.6	105		0	0	0	2	1	0	0	0	1	0
881	10323.16	61	61	0	1	2.23	100	32.28	1	0	0	1	1	0	1	0	1	1	0	1	40	4	5.7	73	165	14			99			80		5.1	32	30	4.9	69		0	0	0	1	0	0	0	0	1	0
481	10439.17	66	66	0	1	1.83	70	24.32	1	0	0	1	1	0	1	0	0	0	0	0	65	3.2	5	41	118	7.6			133	135	0	116.2	0	5.4	18.8	26.5	4.6	133		0	0	0	1	0	0	0	0	0	1
623	10457.16	68	68	0	1	2.08	89	29.74	1	1	0	1	0	0	0	0	1	1	1	1	58	3.6	5.2	55	132	6.3				90								25		0	0	0		1	0	0	0	0	0
839	10459.19	81.12	81	0	1	2	82	27.72	0	0	0	0	0	0	0	0	0	0	0	0	64.4	2.8	4.3	29.6	83.1	7.853	5.389	68.63	109.4			104.1		3.75			4.6	154	93	1	1	0	1	0	0	0	1	0	0
658	10499.16	49	49	0	1	2.01	85	29.76	1	0	0	1	1	0	1	0	0	0	0	1	61	3.3	5	46	118	7.7			67	83	0			5.43			4.3	35		0	0	0		1	0	0	0	0	0
577	10507.16	67	67	0	1	1.91	78	28.31	0	0	0	1	0	0	0	0	0	0	0	0	59	3.2	4.7	42	104	11.8		65.1	112	120	0			5.23			4	65		0	0	0	2	1	0	0	1	0	0
845	10511.16	67	67	0	1	2.09	85	25.66	1	0	0	1	1	0	0	0	1	0	0	0	55	4	5.7	71	158	5.3			93			101		6.06			4.5	58		0	0	0	2	1	0	0	1	0	0
690	10531.17	65	65	0	1	2.47	120	37.04	1	1	1	1	1	0	1	0	1	1	0	0	56	3.5	4.9	53	111	6.6		56.3	79	76	0							118		0	0	0	2	1	0	0	0	1	0
203	1057.17	69	69	0	1	1.96	80	27.68	1	0	1	1	1	0	1	0	1	1	0	0	44	4.2	5.3	77	138	4.3		42.6	101	75	0	81.7	0		18	13		82		0	0	0	1	0	0	0	0	1	0
572	10579.19	57.37	57	0	1	2.15	96	32.83	1	0	0	1	1	0	0	0	1	0	0	1	59	3.3	4.8	44.1	107.5	6.9		56.9	115.6	127.2	0			5.09			4.6	120		0	0	0	2	1	0	0	0	1	0
721	10673.16	70	70	0	1	2.02	82	26.47	1	0	0	1	1	1	0	0	1	1	0	1	58	3.5	5	51	121	6.3		55.7	103	72	0			5.3	18	16	4.5	108		0	0	0	2	1	0	0	0	1	0
629	10687.19	64.26	64	0	1	1.83	70	24.22	0	0	0	0	1	0	0	0	1	1	0	1	48.8			63	123	7.681	4.51	58.71	81.6	89	0			4.84			4.2	60		0	0	0		1	0	0	0	0	0
938	10695.19	51.89	51	0	1	2	80	25.54	1	0	0	1	0	0	0	0	1	0	0	1	58	3.4	4.9	47.4	112.8	6.552	4.165	63.58	89					5.61			4.5	90		0	0	0	2	1	0	0	1	0	0
945	10697.19	72.52	72	0	0	1.8	72	28.48	0	0	0	1	1	0	0	0	1	1	0	1	65.2	2.9	4.5	32.2	92.4	8.116	4.182	51.53	83.3					6.29			4	67		0	0	0	2	1	0	0	0	1	0
773	10699.19	56.48	56	0	1	2.04	88	31.55	1	0	0	1	1	0	0	0	0	1	0	1	53.3	4.1	5.4	74.2	141.3	7.3		42.8	86.1	66	0			5.28			4.8	57		0	0	0	2	1	0	0	1	0	0
763	10707.16	68	68	0	0	1.86	80	33.73	1	1	0	1	1	0	0	0	1	0	0	1	64	3.1	4.8	38	108	8.7		41.7	61	67	0			5.97			4.4	65		0	0	0	2	1	0	0	0	1	0
908	10717.19	78.17	78	0	0	1.66	60	22.86	1	0	0	1	0	0	0	0	1	1	1	1	62.7	2.6	3.9	24.6	65.9	8.609	5.845	67.9	81			69.5		6.12			4.4	155		0	0	0	4	1	0	0	0	0	1
841	10749.16	56	56	0	1	2.17	93	28.7	1	0	0	1	0	0	0	0	1	1	1	1	63	3.3	5.1	44	120	7.5			152			102			37	71		131		0	0	0	2	1	0	0	0	1	0
921	10759.19	56.28	56	0	1	1.86	72	24.91	1	0	0	0	0	0	0	0	0	0	0	0	61.7	3.4	5.1	47.4	123.8	7.506	3.413	45.48	72.6			61.3		4.69			4	111		0	0	0	2	1	0	0	0	1	0
649	10851.16	53	53	0	1	2.17	93	28.7	1	0	0	1	1	0	1	0	1	0	0	0	58	3.6	5.2	57	130	7.7			77	85	0			4.29			4.7	165		0	0	0	2	1	0	0	0	1	0
153	1093.17	65	65	0	1	1.79	67	23.18	0	0	1	1	1	0	1	0	1	1	0	0	60	2	4.2	30	75	6.6		60.8	101.5	60	0	70.5	0	4.9	22	21	4.1	25		0	0	0		1	0	0	0	0	0
36	1095.17	50	50	0	1	2.09	92	32.6	1	1	1	1	1	0	1	0	0	0	0	0	46	4.3	5.6	80	154	10.7		52	72.7	63	0	92.8	1	5.69			4.5	27		0	0	0		1	0	0	0	0	0
6	10973.16	66	66	0	1	2.21	95	28.68	1	1	0	1	1	0	0	0	1	0	0	0	58	3.2	4.6	41	97	5.8		62.4	99	79	0	150	1	4.98			4.7	25		0	0	0		1	0	0	0	0	0
907	11043.19	83.1	83	0	1	2.07	85	26.83	1	0	0	1	0	0	0	0	1	0	1	1	61	3.1	4.6	37.9	97.3	6.84	5.204	76.08	76.2			70.6		6.29			4	55		0	0	0	2	1	0	0	1	0	0
843	11093.16	52	52	0	1	2.22	99	31.96	1	0	0	1	1	0	1	0	1	0	0	1	53	4.2	5.8	78	166	7.1		48.4	110			101		4.8			4.5	20		0	0	0		1	0	0	0	0	0
648	11159.16	54	54	0	1	1.79	66	22.31	1	0	0	1	1	0	1	0	0	0	0	0	45	4.8	6.3	109	201	9.702		61.35	76	85	0			4.22	28	22	4.3	94		0	0	0	2	1	0	0	0	1	0
684	11177.19	62.25	62	0	0	1.8	72	28.12	1	1	0	1	0	0	0	0	1	1	1	1	62.7	3.3	5	44.1	118.2	11.18	6.521	58.34	75.3	77.5	0			9.75			4.2	87		0	0	0	2	1	0	0	1	0	0
848	11273.16	61	61	0	1	1.89	76	27.25	1	0	0	1	1	0	1	0	1	1	0	0	59	3.7	4.9	46	114	7.287		69.18	85			99		5.29			4.4	19		0	0	0		1	0	0	0	0	0
450	11323.17	64	64	0	0	1.87	75	27.55	1	1	0	1	1	0	0	0	1	1	0	0	62	2.9	4.4	32	87	10.34			71	150.6	1	136.3	0		46	76		82		0	0	0	1	0	0	0	0	1	0
837	11359.16	65	65	0	1	1.96	80	27.68	1	0	0	1	0	0	0	0	1	0	0	0	66	3	4.8	36	108	8.5			109			105		5.8	95	75.9		55		0	0	0	1	0	0	0	1	0	0
59	11467.16	75	75	0	1	1.94	80	28.69	1	0	0	1	1	0	0	0	0	0	0	0	66	3.6	5.4	55	94				100	125	0	148.4	0	5.53	20	28	4.2	71		0	0	0	2	1	0	0	1	0	0
5	11479.16	59	59	0	0	1.87	79	32.46	1	1	0	1	1	0	0	0	1	0	0	1	57	3.4	4.9	48	114	8.869		58.14	105	69	0	159	1	7.39			5.4	73		0	0	0	1	0	0	0	0	1	0
155	11543.18	67.47	67	0	0	1.8	71	27.39	1	0	0	1	1	0	0	1	1	1	0	0	60.9	3.3	4.9	44.1	112.8	8.817	5.098	57.82	78.9	79	0	89.4	0	5.58			4.7	48		0	0	0	2	1	0	0	1	0	0
501	11559.16	67	67	0	0	2.06	92	34.63	1	1	0	1	1	0	0	0	1	0	1	1	57	3.8	5.5	62	145	12.42			73	96	0	72.5	0	7.82			3.7	120		0	0	0	2	1	0	0	0	1	0
94	11585.17	62	62	0	1	1.95	80	28.34	1	1	0	1	1	0	0	0	0	0	0	0	59	3.1	4.5	48	117	8		63	84.3	69	0	85.1	0	16.13			4.5	75		0	0	0	1	0	0	0	0	1	0
939	11587.16	60	60	0	1	2.27	82	33.57	1	1	0	1	1	0	0	0	1	0	0	0	41	3.2	6	60	180	8.96		57.4	87					5.38			4.4	107		0	0	0	1	0	0	0	1	0	0
400	11643.16	62	62	0	1	2.05	85	22.44	1	0	0	1	0	0	0	0	1	0	0	0	66	3.2	5	77	116	6.01		52	89	96	0	88	0	5.2	23	17	4.3	58		0	0	0	2	1	0	0	1	0	0
801	11669.16	72	72	0	0	1.55	55	23.19	1	0	0	1	0	0	0	0	1	0	1	0	56	3.3	4.6	44	99				65	59.1	0			7.84			4.8	69		0	0	0	2	1	0	0	1	0	0
269	11739.18	58.95	58	0	1	1.99	80	25.83	0	0	0	1	1	0	0	0	1	1	0	0	50.8	3.7	5	58.1	118.2	7.659	4.721	61.63	104	92	0	94.2	0		32	53					0	0	1	0	0	0	0	1	0
727	11745.16	60	60	0	0	1.64	60	24.03	1	0	0	1	0	0	0	0	1	0	0	0	57	3.7	5.3	57	132	3.5			101	71.5	0				26	15		73		0	0	0	1	0	0	0	0	1	0
621	11747.16	60	60	0	1	1.84	72	25.82	1	0	0	1	0	0	0	0	1	0	0	0	64	3.5	5.1	53	124				85	90.3	0				34	38		106		0	0	0	2	1	0	0	0	1	0
587	11873.16	59	59	0	1	2.13	90	28.41	1	0	0	1	1	0	0	0	1	0	0	0	59	3.8	5.5	65	150	7.5		62.1	88.1	105.3	0			5.1			4.7	88		0	0	0	2	1	0	0	0	1	0
394	11913.16	71	71	0	1	1.91	75	25.35	1	0	0	1	0	0	0	0	0	0	0	1	61	3.5	5.1	51	128	5.4			92	74.5	0	67.1	0	4.96			4.5	110		0	0	0	2	1	0	0	0	1	0
957	12015.19	47.27	47	0	1	2.12	93	31.44	1	1	0	0	1	0	0	0	1	1	1	1	41.8	4.9	6.2	112.8	194	8.502	3.841	45.18	72.3					6.86			4.8	95		0	0	0	2	1	0	0	1	0	0
785	12017.19	66.32	66	0	0	2.04	92	35.94	0	0	0	1	0	0	0	0	1	1	0	0	64.4	2.8	4.3	29.6	83.1	7.233	4.251	58.77	72.9	63.7	0			6.03			9.3	70		0	0	0	2	1	0	0	0	1	0
851	12033.16	62	62	0	1	2.08	90	30.78	1	0	0	1	1	0	0	0	0	0	0	0	59	3.5	5.2	52	128	6.1			78.6			96.3		4.55			4.4	83		0	0	0	2	1	0	0	0	1	0
875	12043.16	55	55	0	1	1.99	80	26.12	1	0	0	1	1	0	0	0	0	0	0	0	56	3.9	5.5	64	145	7.3			96.1			83.7		5.53			4.8	84		0	0	0	2	1	0	0	1	0	0
702	12069.19	69.21	69	0	1	1.99	81	26.75	1	0	0	1	1	0	0	0	1	0	1	1	66.9	3.5	5.6	50.9	153.7	5.71	3.095	54.2	88.5	74.5	0			5.52			3.5	118		0	0	0	2	1	0	0	0	1	0
35	12113.19	72.84	72	0	1	2.03	90	33.87	1	0	0	1	1	0	0	0	1	1	0	1	64.7	3.1	4.8	37.9	107.5	6.2		53.9	122.2	106.5	0	137	1	4.58			3.5	116		0	0	0	1	0	0	0	0	0	1
234	12145.16	64	64	0	1	1.85	72	25.21	0	0	0	1	0	0	0	0	0	0	0	1	58	3.3	4.8	44	106	6.798		63.89	77.9	80.8	0	85.5	0	5.5			4	98		0	0	0	1	0	0	0	0	1	0
643	1215.17	59	59	0	1	2.19	98	32.74	0	1	0	1	1	0	0	1	1	1	1	0	63	3.5	5.3	50	138	6.5		46	61.5	86	0			6.8			4.1	171	96	1	0	1	1	0	0	0	1	0	0
822	12199.16	62	62	0	0	1.86	80	33.73	1	1	0	1	1	0	0	0	1	1	0	0	60	3.1	4.5	38	95	17.15			86			143.9			33	11		90		0	0	0	1	0	0	0	0	1	0
640	12201.16	52	52	0	1	1.99	80	26.12	1	0	0	1	1	0	0	0	0	0	0	0	62	3.5	5.3	51	135	7.15		54.6		86.7								45		0	0	0	1	0	0	0	1	0	0
20	12265.16	66	66	0	1	1.88	74	25.61	1	0	0	1	1	0	0	1	1	0	0	1	52	4.4	6.1	88	184	7.8		63.2	169.3	113	0	149.6	1	5.07			4.8	120		0	0	0	2	1	0	0	0	1	0
43	12343.16	62	62	0	1	2.16	91	27.78	1	0	0	1	1	0	0	0	1	1	0	1	57	3.6	5.2	55	128	7.461		51.72	113.6	90.5	0	118.9	1	4.82			4.9	72		0	0	0	1	0	0	0	0	1	0
63	12371.16	63	63	0	1	2.26	98	28.95	1	0	0	1	1	0	1	0	1	1	0	1	57	3.9	5.6	66	153	5.032		47.3	83.8	64.4	0	86.8	0	5.47			5.7	80		0	0	0	1	0	0	0	0	1	0
709	1243.18	61.41	61	0	1	1.98	84	30.85	1	0	1	1	1	0	0	0	0	1	0	0	51	4.1	5.6	74.2	153.7	7.32		3.863	94.5	73.4	0			5.13			5	93		0	0	0	2	1	0	0	1	0	0
831	12431.17	66	66	0	1	2.27	100	30.19	1	0	1	1	0	0	1	0	1	1	0	0	61	3.1	4.7	39	102	6.6			102			119.5			13	18		86		0	0	0	1	0	0	0	0	1	0
89	12449.16	65	65	0	1	2.1	88	27.77	1	0	0	1	1	0	1	0	0	0	0	0	62	3.2	4.9	42	114				114.9	79.8	0	96.6	0	4.99			5.3	70		0	0	0	2	1	0	0	1	0	0
910	12469.16	60	60	0	1	2.03	84	28.07	1	1	0	1	1	0	0	0	1	0	0	1	60	3.7	5.4	57	142	6.9		49.2	76			67.4		9.73			4.8	86		0	0	0	2	1	0	0	1	0	0
634	12577.19	57.05	57	0	1	2.42	112	32.72	0	0	0	1	1	0	0	0	1	1	0	1	53.1	4.4	6.1	87.7	186.9	6.862	3.684	53.68	88.4	88	0			4.99			3.7	90		0	0	0	2	1	0	0	0	1	0
769	12583.16	65	65	0	1	1.96	82	29.76	1	0	0	1	1	0	0	0	1	1	0	0	51	4	5.5	71	148	11.91		48.63	81.5	66.2	0			4.89			4.6	67		0	0	0	2	1	0	0	1	0	0
311	12599.17	57	57	0	1	2.21	95	28.68	1	0	1	1	0	0	1	0	0	0	0	0	60	3.3	4.9	45	113	8.5			85	109	0	108.1	0	5.4	26			66		0	0	0	1	0	0	0	0	1	0
191	12641.16	52	52	0	1	1.95	78	26.37	1	0	0	1	0	0	0	0	1	0	0	0	55	3.6	5.1	67	122				80.2	66.9	0	74.4	0	4.58			4.5	50		0	0	0	2	1	0	0	1	0	0
111	12689.16	68	68	0	1	1.84	72	25.82	1	0	0	1	0	0	0	0	1	0	0	1	65	3.1	4.7	36	103	8.8		68.29	92.7	71.1	0	85.3	0	7.15			4.5	156	98	1	1	0	4	0	0	0	0	0	0
853	12757.16	57	57	0	1	1.93	78	26.99	1	0	0	1	1	0	0	0	1	0	1	0	60	3.2	4.7	42	105				93			94.9			28	60		80		0	0	0	2	1	0	0	0	1	0
705	12777.16	62	62	0	1	2.28	101	30.16	1	1	0	1	1	0	1	1	1	0	1	1	55	3.8	5.3	62	135	9.441		53.84	74.2	74.2	0			8.67			4.6	34		0	0	0		1	0	0	0	0	0
283	12805.16	65	65	0	1	1.92	76	25.69	1	1	0	1	1	0	0	0	1	1	1	1	56	3.6	5.2	57	132	5.6		68.7	91.6	92.9	0	93.8	0	10.44			4.3	108		0	0	0	1	0	0	0	0	0	1
724	12815.19	51.75	51	0	1	2.18	95	29.98	1	0	0	1	1	0	0	0	1	1	0	1	58.9	3.5	5.1	50.9	123.8	9.994	4.912	49.15	110.7	71.6	0			5.8			4.9	85		0	0	0	2	1	0	0	1	0	0
967	12973.16	64	64	0	1	2.02	82	26.47	0	0	0	1	0	0	0	0	0	0	0	0	61	3.6	5.3	53	135	7.1		70.4	62.5					5.23			4.3	82		0	0	0	2	1	0	0	0	1	0
297	1301.18	58.54	58	0	1	1.83	68	22.46	1	0	0	1	0	0	0	0	1	1	0	0	66.9	3.2	5.1	41	123.8	8.145	5.132	63.01	84.2	73.3	0	73.3	0	5.4			4.6	57		0	0	0	2	1	0	0	1	0	0
235	1301.20	70.272	70	0	1	1.99	80	25.83	1	0	0	1	0	0	0	0	1	1	1	0	63.1	3.6	5.5	54.4	147.4	8.858	5.131	57.93	132.8	75.5	0	80.1	0	5.62	22	24	3.9	83		0	0	0	1	0	0	0	0	1	0
846	13115.16	66	66	0	0	2.09	95	35.76	1	0	0	1	0	0	0	0	0	0	0	0	69	2.7	4.2	25	83	8.7		56	79			99.5			25	23		71		0	0	0	1	0	0	0	0	1	0
163	13139.16	67	67	0	1	2.31	107	34.54	1	0	0	1	0	0	1	0	0	0	1	1	59	3.5	5.2	52	128	6		55.1	186.9	108	0	117.8	0	5.3			4.4	67		0	0	0	2	1	0	0	1	0	0
357	13271.16	59	59	0	1	2.27	100	30.19	0	1	0	1	1	0	0	0	0	0	0	0	56	4.1	5.8	75	169	5.5			68.6	67.1	0	63.1	0	6.92			4.1	126		0	0	0	2	1	0	0	0	1	0
410	1335.18	63.26	63	0	1	2.38	110	33.21	1	0	0	1	1	0	0	1	0	0	0	0	48	4.7	6.3	104	199	6.5		73.7		113.9		104.9	0					65		0	0	0	2	1	0	0	1	0	0
603	13403.16	57	57	0	1	1.93	74	23.1	0	0	0	0	1	0	0	0	0	0	0	0	64	3.5	5.4	51	141	6.5			105.8	97	0			5.71			5.1	57		0	0	0		1	0	0	0	0	0
545	13403.17	68	68	0	1	1.96	79	26.7	1	1	0	1	0	0	0	0	0	1	0	0	58					4.8			86	116	1	71	0	4.07			4	140		0	0	0	2	1	0	0	1	0	0
460	13409.19	62.42	62	0	1	2.1	89	29.06	0	0	0	1	0	0	0	0	1	1	0	0	62.4	3.5	5.3	50.9	135.3	7.058	4.082	57.83	98.2	107.6	0	92.2	0	5.17			4.2	197	54	1	1	0	1	0	0	0	0	1	0
300	13443.17	60	60	0	1	1.92	78	27.97	1	0	1	1	1	0	1	0	0	0	0	0	55	3.7	5.3	56	133	7		69.9	90.1	87	0	86.9	0	4.97			5.5	70		0	0	0	2	1	0	0	1	0	0
625	13485.16	55	55	0	1	2.32	105	31.7	1	0	0	0	0	0	0	0	0	0	0	0	57	3.5	5.1	51	123	8.7		64.8	74.1	89.7	0			5.22	15	19	4.3	92		0	0	0	2	1	0	0	0	1	0
80	13603.16	52	52	0	1	2.16	97	33.56	1	0	0	1	1	0	1	0	1	1	0	1	55	4.1	5.8	76	170	9.8		66.3	80.9	65.4	0	84	0	5.81			4.7	61		0	0	0	2	1	0	0	1	0	0
505	13635.17	66	66	0	1	2.05	85	27.76	1	0	0	1	0	0	0	0	1	1	0	0	62	4.1	6.3	76	201	6.7			76	99	0	73	0		20	19		167	87	1	1	0	1	0	0	0	1	0	0
599	13649.16	61	61	0	1	2.27	100	30.19	1	0	0	1	0	0	0	0	0	0	0	0	57	3.4	4.9	48	112	6.6			119.4	99.7	0			4.88			4.6	96		0	0	0	2	1	0	0	1	0	0
898	13653.16	66	66	0	1	1.83	70	24.22	1	0	0	1	0	0	0	0	0	1	0	1	64	3.1	4.7	37	102	5.6		60	71			73.8			11	19		66		0	0	0	2	1	0	0	1	0	0
697	13701.19	70.12	70	0	1	1.77	65	22.49	1	0	0	1	1	0	0	0	1	0	0	0	52	3.6	4.9	54	111	6.446	4.502	69.84	91.7	75.2	0			5.74			4.7	105		0	0	0	2	1	0	0	0	1	0
19	13781.16	47	47	0	1	2.08	90	31.14	1	0	0	1	1	0	0	0	1	1	1	1	69	2.7	4.2	26	80	8.6		49.7	71.6	71.6	0	112	1	4.5			4.5	45		0	0	0		1	0	0	0	0	0
885	13789.16	54	54	0	1	2.01	80	24.97	0	1	0	1	0	0	1	0	0	0	0	0	46	4.4	5.8	90	169	7.5		45.1	87.5			78.8		10.61			4	116		0	0	0	2	1	0	0	0	1	0
363	1379.17	64	64	0	1	2.21	98	31.28	1	0	0	1	0	0	0	0	0	1	0	0	65	3.4	5.2	42	131	6.2		59.2	93.5	78.9	0	74.6	0	9.05			4.5	110		0	0	0	2	1	0	0	1	0	0
558	1383.16	42	42	0	0	1.46	47	18	1	1	0	1	1	0	0	0	1	1	0	0	60	2.5	3.7	23	59	7.4		77	130	221	1	142	0	17.5			5.8	48		0	0	0	1	0	0	0	1	0	0
679	13887.19	54.01	54	0	1	1.77	64	21.14	1	1	0	1	1	0	0	0	1	0	0	0	59	3.3	4.8	44.1	107.5	7.348	2.838	38.62	83.7	78.9	0			10.18				60		0	0	0	2	1	0	0	1	0	0
97	13993.16	57	57	0	1	2.2	95	29.32	0	0	0	1	0	0	0	0	1	0	0	1	64	3.3	5	43	120	8.482		57.86	79	62.8	0	78.6	0	4.5			4.3	27		0	0	0		1	0	0	0	0	0
214	14005.16	59	59	0	0	2.12	95	33.66	1	1	0	1	1	0	0	0	1	1	0	1	61	3.4	5	46	118	5.2		68.4	70.5	64.5	0	70.3	0	6.37			4.2	50		0	0	0	2	1	0	0	1	0	0
555	14085.16	67	67	0	1	1.94	75	23.94	1	0	0	1	1	0	0	0	1	0	0	1	53	4	5.6	71	154	5.914		66.4	74.2	158	1	86.4	0	5.21			4.6	30		0	0	0		1	0	0	0	0	0
393	14237.19	56.91	56	0	1	1.99	80	25.83	1	0	0	1	0	0	0	0	1	0	0	0	64	3	4.6	35	97.3	5.944	3.213	54.04	75.6	79	0	71.8	0	5.71			4.6	35		0	0	0	1	0	0	0	1	0	0
645	14241.19	62.46	62	0	1	1.95	77	25.14	0	0	0	0	1	0	0	0	0	0	0	0	38.4			85	146	10.64	5.852	54.98	95	86	0			4.85	16	8	5	199	75	1	1	0	2	1	0	0	1	0	0
520	1425.16	62	62	0	1	2.05	95	35	1	1	0	1	0	1	0	0	1	1	0	0	57	2.5	5.3	70	123	12		54	116	127	0	97	0	7.4			4.3	94		0	0	0	1	0	0	0	0	1	0
539	14303.18	78.49	78	0	1	1.92	75	24.49	1	0	0	1	1	0	0	0	1	1	1	0	59	3.4	5	47	119	5.138	2.835	55.17	106.9	141	1	101.8	0	10.5			4.5	46		0	0	0	1	0	0	0	0	1	0
478	14313.16	57	57	0	1	1.94	82	30.86	1	1	0	1	1	0	0	0	1	0	0	1	67	3.2	5	40	128	6.702		65.4	98	108.4	0	90.3	0	4.77			4.7	85		0	0	0	1	0	0	0	0	1	0
515	14313.17	60	60	0	1	2.51	121	35.74	1	0	0	1	1	0	0	0	1	1	0	0	60	3.6	5.1	54	124	5.7		64.2	81.9	125	1	96.7	0	4.88			4.4	77		0	0	0	1	0	0	0	0	1	0
479	14437.17	78	78	0	1	1.91	78	28.65	1	0	1	1	1	0	0	0	0	0	0	0	32	4	6.2	96	153	10.1		62.9	119.9	137	0	118.4	0	5.44			4.6	68		0	0	0	2	1	0	0	1	0	0
218	14507.19	62.41	62	0	1	2.12	95	33.66	1	0	0	1	1	0	0	0	1	1	1	1	47.6	3.8	5	62	118.2	12.61	7.149	56.57	69.5	66.6	0	72.2	0	5.16			4.3	102		0	0	0	1	0	0	0	0	0	1
420	14647.17	64	64	0	1	1.96	78	25.76	1	1	0	1	0	1	0	0	0	1	0	0	59	3.8	5.6	62	153	7.506		65.6	105.4	98	0	87.7	0	4.29			3.9	104		0	0	0	2	1	0	0	0	1	0
263	14659.17	57	57	0	1	2.16	95	31.38	1	1	0	1	1	0	0	0	0	0	0	0	48	4.3	5.7	103	182	7.279		59.66	133.3	143	0	145.5	0	14.32			4.7	80		0	0	0	2	1	0	0	1	0	0
751	14731.16	66	66	0	0	2.15	99	35.93	1	1	0	0	1	0	0	0	0	1	0	0	55	4.2	6.7	79	231	6		63	69.6	69	0			8.63			4.3	120		0	0	0	2	1	0	0	0	1	0
609	1475.16	64	64	0	1	2.3	104	31	1	1	1	1	1	0	0	0	0	1	0	0	70	3.3	5.6	45	154	7.2		62	99	95	0			8.4			4.1	54		0	0	0	1	0	0	0	0	1	0
509	14771.20	60.246	60	0	1	1.73	63	22.32	0	0	0	1	0	0	0	0	0	1	1	0	65			55	161	6.771	4.434	65.49	66	90	0	63.1	0	5.67	20	22	4.4	130	86	1	0	1	1	0	0	0	1	0	0
21	14829.16	63	63	0	1	2.18	96	31.35	1	0	0	1	1	0	0	0	0	1	0	0	63	3.2	5	43	118	5.3			92	65.2	0	101.5	1		18	14		118		0	0	0	2	1	0	0	0	1	0
567	14917.19	63.57	63	0	1	1.74	70	29.9	1	0	0	1	0	0	0	0	0	0	0	0	62.4	2.8	4.2	29.6	78.6	8.989	5.574	62.01	167.3	165.8	0			4.47			5.1	91		0	0	0	1	0	0	0	0	0	1
699	1497.16	49	49	0	1	2.22	100	33	1	0	0	1	1	0	0	0	1	1	0	0	52	4.9	6.7	112	234	9.2		54	75	75	0			5.7	17	20	4.5	26		0	0	0	1	0	0	0	1	0	0
167	14971.19	65.67	65	0	0	1.83	72	26.45	1	0	0	1	0	0	0	0	1	1	0	1	64.4	2.8	4.3	29.6	83.1	6.34	3.463	54.63	72	60.7	0	70.2	0	5.34			4.5	124		0	0	0	1	0	0	0	0	0	1
418	14987.18	54.36	54	0	1	2.43	115	34.72	0	0	0	1	0	0	0	0	1	0	0	0	60	3.2	4.7	41	102.4	6.646	3.906	58.78	109.9	103	0	92.9	0	5.97			4	57		0	0	0	2	1	0	0	1	0	0
767	15051.19	59.53	59	0	1	2.09	90	30.42	1	0	0	1	1	0	0	0	1	1	0	1	68	2.8	4.5	29.6	92.4	6.905	3.519	50.96	85.3	66.6	0			5.66			4.3	40		0	0	0	2	1	0	0	1	0	0
693	15111.19	58.3	58	0	1	1.98	84	30.48	0	0	0	1	1	0	0	0	1	0	0	0	61.9	3.2	4.8	41	107.5	7.566	4.943	65.33	79.8	75.8	0			4.52			5.4	110		0	0	0	2	1	0	0	0	1	0
886	15169.16	64	64	0	1	2.26	98	33.25	1	0	0	1	1	0	0	0	0	1	0	0	55	4.3	6.2	87	194	4.392		49.73	82.6			78.5		5.42			5.2	55		0	0	0	2	1	0	0	1	0	0
966	15279.19	65.12	65	0	0	1.84	77	32.05	0	0	0	1	0	0	0	0	1	1	0	1	58	3.8	5.5	62	147.4	6.025	2.682	44.51	64.4					5.14			4.3	185	58	1	1	0	1	0	0	0	0	1	0
3	15333.17	62	62	0	1	2.04	85	28.08	1	1	0	1	0	0	0	0	1	1	0	0	62	3.5	5.3	50.9	135.3	5.9			144	159	0	263	1		22	33		70		0	0	0	2	1	0	0	1	0	0
743	15339.19	64.63	64	0	1	1.83	72	26.45	1	0	0	1	1	0	0	0	1	1	1	1	63.3	3.5	5	50.9	118.2	9.393	5.641	60.06	83.8	69.9	0			5			4.4	119		0	0	0	1	0	0	0	0	0	1
691	15385.16	71	71	0	1	1.96	80	27.36	1	0	0	1	1	0	1	0	0	0	0	0	64	3.4	5.3	50	141	8.8		59.2	89.5	76	0			5.64	18	18	5.3	85		0	0	0	2	1	0	0	1	0	0
624	15479.16	65	65	0	1	1.89	75	26.57	0	0	0	1	1	0	0	0	1	0	1	1	58	3.4	4.8	46	108	4.8			87.6	89.8	0			5.77			4.7	134		0	0	0	2	1	0	0	0	1	0
268	15591.16	53	53	0	1	2.38	113	35.66	1	0	0	1	0	0	0	0	1	0	0	1	62	3.4	5.3	50	136	4.501		48.86	109.1	85.4	0	87.7	0	5.19	22	28	5.1	103		0	0	0	2	1	0	0	0	1	0
706	15673.19	43.59	43	0	1	1.86	72	24.91	1	0	0	0	0	0	1	0	0	0	0	1	65.4	3.2	5	41	118.2	8.459	3.647	43.11	76.5	74.1	0			4.29			3.6	80		0	0	0	1	0	0	0	0	0	1
95	15693.19	69.29	69	0	0	1.79	73	30.29	1	1	0	1	1	0	0	0	1	1	1	1	56.8	3.1	4.4	37.9	87.7	9.701	5.519	60.84	62.4	49.6	0	65.4	0	6.74			5	134		0	0	0	1	0	0	0	0	0	1
722	15737.16	59	59	0	1	2.18	97	32.04	1	0	0	0	1	0	0	0	1	0	1	0	53	4.3	6	84	179	7.653		58.43	73	71.6	0			6.88	81	80	4.2	83		0	0	0	2	1	0	0	1	0	0
424	15797.16	66	66	0	1	1.78	65	21.97	1	0	0	1	1	0	0	0	0	0	0	1	70	2.3	3.8	18	62	6.4			67	80.3	0	69.8	0	6.08				43		0	0	0	2	0	1	0	0	0	0
143	15889.18	54.68	54	0	1	1.99	80	25.83	0	0	0	1	1	0	0	0	1	1	0	0	50	3.8	5.2	64	129	7.798	3.377	43.31	77.1	62.6	0	73.8	0	5.12			4.1			0	0	0	2	1	0	0	0	1	0
267	15907.16	63	63	0	1	2.07	84	25.93	0	0	0	1	1	0	1	0	1	1	1	1	42	4.9	6.2	114	209	6.4		65.3	124	100.7	0	103	0	5.11			4.8	62		0	0	0	2	1	0	0	1	0	0
232	15929.16	61	61	0	0	1.99	92	39.82	1	1	0	1	0	0	0	0	0	0	0	0	46	3.8	5	63	118	9.9		65	107	79.2	0	84	0		61	35		132		0	0	0	1	0	0	0	0	0	1
733	15935.16	57	57	0	1	2.06	86	28.08	1	0	0	0	0	0	0	0	1	1	0	1	66	3.1	4.9	40	117	4.981		63.17	81	70.7	0			5.03			5	54		0	0	0	2	1	0	0	1	0	0
464	16079.16	58	58	0	1	1.77	65	22.49	0	0	0	0	0	0	0	1	0	0	0	1	61	3.1	4.6	37	95	5.98		71	89.7	85.5	0	69.5	0	5.21			4.1	123		0	0	0	2	1	0	0	1	0	0
114	16101.16	57	57	0	1	1.82	70	25.1	1	0	0	1	1	0	0	0	0	0	0	0	61	3.3	4.9	45	116	7.98			85.8	74	0	88	0	7.98			4.7	110		0	0	0	2	1	0	0	0	1	0
553	16103.16	58	58	0	1	1.76	68	25.91	1	0	0	1	1	0	0	0	1	0	0	1	60	3.1	4.5		93	7.8			88	70	0	6.47	0		16	11		98		0	0	0	1	0	0	0	0	1	0
879	16173.16	69	69	0	1	2.3	105	33.14	1	0	0	1	1	0	0	0	1	0	0	1	64	3.9	5.3	64	146	3.4			95.5			80.4		6.14			5.4	84		0	0	0	2	1	0	0	0	1	0
734	16201.19	64.99	64	0	1	1.87	75	27.55	1	0	0	1	0	0	0	0	1	1	0	1	63.3	2.9	4.4	32.2	87.7	8.847	5.483	61.98	73.4	70.3	0			6.21			3.8	145		0	0	0	1	0	0	0	0	0	1
849	16213.16	58	58	0	1	1.8	68	24.09	1	0	0	1	1	0	0	0	1	0	0	0	48	3.6	4.8	56	110	4.7			96.1			97		5.4			8.8	63		0	0	0	1	0	0	0	0	1	0
386	16225.17	59	59	0	1	2.23	96	28.67	1	0	0	1	1	0	0	0	1	1	0	0	38	3.5	5.3	89	148	7.431		52.51	76	82	0	75.2	0	5.8			4.9	61		0	0	0	2	1	0	0	1	0	0
500	16265.16	63	63	0	0	1.79	72	28.84	1	1	0	1	0	0	0	0	1	1	1	1						5.2			92.4	98.2	0	74.9	0	9.12			4.2	112		0	0	0	1	0	0	0	0	0	1
205	16275.19	62.44	62	0	1	1.9	70	25.95	1	0	0	1	0	0	0	0	0	0	0	0	56.3	4	5.7	70	160	9.186	5.922	64.47	73.5	55.8	0	62.2	0	5.44			4.1	90		0	0	0	2	1	0	0	0	1	0
754	16279.16	64	64	0	0	1.66	63	26.22	1	1	0	1	1	0	0	0	1	1	0	1	61	3	4.5	36	92	5.216		53.48	72	68.8	0			5.07	26	43	4.1			0	0	0		1	0	0	0	0	0
770	16301.16	49	49	0	1	2.43	114	34.04	1	1	0	1	0	0	1	0	1	1	0	1	58	4.2	6.1	78	186	5.9			69.3	66.1	0			14.81	15	22	4.3	86		0	0	0	1	0	0	0	0	1	0
776	16315.16	49	49	0	1	1.98	82	28.37	0	0	0	1	0	0	0	0	1	1	0	0	55	3.4	4.9	50	113	6.9		64.2	75	64.9	0			5.06			4.9	113	81	1	1	0	1	0	0	0	1	0	0
729	16329.16	62	62	0	1	1.99	80	25.83	1	0	0	1	0	0	1	0	1	1	0	0	56	3.1	4.6	39	97	8			114	71.3	0				24	24		150		0	0	0	2	1	0	0	0	1	0
210	1635.17	44	44	0	1	2.03	85	28.73	1	1	1	1	1	1	1	0	1	1	0	0	60			45	113	7.2		56.3	110	72.5	0	78.5	0	4.8			4.2	96		0	0	0	2	1	0	0	0	1	0
189	16353.17	57	57	0	1	2.11	90	29.39	1	0	0	1	0	0	0	0	0	1	1	0	57	3.8	5.4	62	142	6.3		63.1	81.9	74.2	0	81.9	0	4.58			4.3	80		0	0	0	2	1	0	0	0	1	0
766	16407.16	70	70	0	1	1.97	80	27.04	1	0	0	1	0	0	1	0	1	0	0	1	60	3.4	5	47.4	118.2	8.42			74	66.9	0				25	26		116		0	0	0	1	0	0	0	0	0	1
93	16447.17	62	62	0	1	1.98	81	27.38	0	0	1	1	1	1	1	0	1	1	0	0	55	3.2	4.6	33	97	10.21		62.21	99.5	107.7	0	123.8	0	5.15			4.8	60		0	0	0	1	0	0	0	1	0	0
246	16451.17	66	66	0	1	2.05	85	27.76	1	1	0	1	1	0	0	0	1	0	1	0	62	3.4	5.1	46	116	3.9			78	75	0	78.2	0					65		0	0	0	2	1	0	0	1	0	0
920	16463.16	48	48	0	1	1.82	70	24.8	1	0	0	1	0	0	0	0	1	1	0	1	55	3.4	4.9	48	117	16.8			67			61.8		4.77			5.1	143		0	0	0	1	0	0	0	0	0	1
790	16485.16	58	58	0	0	1.76	65	23.03	1	0	0	1	1	0	0	0	0	0	0	0	51	3.3	4.5	45	92				67.6	62.6	0			5.21			5.1	63		0	0	0	1	0	0	0	1	0	0
710	16497.16	60	60	0	1	2.08	90	31.14	1	0	0	1	0	0	1	0	0	0	0	0	54	3.6	5	55	119	6.7			98.2	73.4	0			5.47			4.5	180		0	0	0	2	1	0	0	0	1	0
735	16503.16	69	69	0	1	2.03	85	28.73	1	0	0	1	1	0	1	1	1	1	1	1	48	3.9	5.1	67	127	7.86		66.7	87.2	70.1	0			6.08	33	52	4.2	58		0	0	0	2	1	0	0	1	0	0
391	16525.17	63	63	0	1	1.93	77	26.03	0	0	0	1	0	0	1	1	1	1	0	0	62	3.2	4.8	41	109	5.9		55.8	101.1	102	0	94.8	0	5.19			4.9	140		0	0	0	2	1	0	0	1	0	0
862	16531.16	69	69	0	1	1.91	74	24.16	1	0	0	1	1	0	0	0	0	0	0	0	59	3.5	5.6	57	133	11		71	155.2			91.7		4.66	17	18	4.7	103		0	0	0	1	0	0	0	1	0	0
295	1659.17	67	67	0	0	1.73	70	30.7	0	0	0	1	1	0	0	0	1	1	0	0	58	3.2	4.7	41	108	7.1		54.6	73.4	76	0	76	0	5.5			4.7	88		0	0	0	2	1	0	0	1	0	0
932	16599.19	55.81	55	0	1	1.85	71	24.57	1	0	0	1	1	0	0	0	1	0	0	1	30.7			133	192	8.578	4.808	56.05	102.8					5.59			4.2	62		0	0	0	2	1	0	0	1	0	0
943	16639.16	60	60	0	1	1.92	75	24.49	0	0	0	1	1	0	1	0	1	1	0	1	51	3.9	5.5	69	143	13.64		67.55	85					4.37			4.6	113		0	0	0	1	0	0	0	0	1	0
876	16643.19	77.45	77	0	1	1.99	83	29.06	1	0	0	1	0	0	0	0	1	1	1	1	65.2	2.9	4.5	32.2	92.4	8.526	4.162	48.81	109.1			83.1		5.35			3.7	130		0	0	0	2	1	0	0	0	1	0
731	16645.19	72.34	72	0	1	1.83	70	24.22	1	1	0	1	1	0	0	0	1	1	0	1	49.5	3.8	5.5	62	147.4	5.658	3.242	57.3	67.7	71	0			5.63			4.1	115		0	0	0	4	1	0	0	0	0	1
213	16741.16	65	65	0	0	2.01	87	32.35	0	0	0	1	0	0	0	0	1	1	1	1	53	3.9	5.3	65	135	5.51			82	72.3	0	78.1	0		66	21		106		0	0	0	1	0	0	0	0	1	0
537	16811.16	57	57	0	1	2.17	94	29.67	1	0	0	1	1	0	1	0	0	0	0	1	58	4	6	75	172	11.3		60.3	128.3	121	0	82.5	0	5.94			4.6	110	37	1	0	0	1	0	0	0	1	0	0
686	16815.16	63	63	0	0	1.81	74	30.41	1	0	0	1	0	0	0	0	0	0	0	0	60	3.2	4.1	42	106	7.8		59.4	65.7	77	0			4.92	60	90	4.6	122		0	0	0	2	1	0	0	0	1	0
918	16897.16	77	77	0	0	1.78	73	31.18	1	0	0	1	0	0	0	0	1	0	1	1	57	3.4	4.9	48	112	5.804		38.44	71.3			63.4		5.29			5.2	59		0	0	0	1	0	0	0	1	0	0
454	16915.17	52	52	0	1	2.3	108	36.09	1	0	0	1	0	0	0	0	1	1	0	0	62	3.3	5	45	118	6.8		53.3	94.3	100	0	85.1	0	4.96			3.9	113		0	0	0	1	0	0	0	0	0	1
783	16915.19	69.36	69	0	0	1.72	64	23.8	1	0	0	1	0	0	0	0	1	1	1	1	61.7	3.4	5.1	47.4	123.8	8.311	3.832	46.11	65.6	63.9	0			5.22			4.7	60		0	0	0	2	1	0	0	1	0	0
124	16935.19	57.11	57	0	0	1.83	76	31.23	1	0	0	1	1	0	0	0	1	0	0	0	65.2	2.9	4.5	32.2	92.4	8.608	4.932	57.29	71.3	59	0	72	0	5.05			4.4	65		0	0	0	2	1	0	0	1	0	0
927	16961.16	59	59	0	1	1.82	68	22.72	1	0	0	1	0	0	0	1	1	1	0	0	62	3.2	4.9	42	111	9.302		61.79	70.4			47.1		6.37			5.1	96		0	0	0	2	1	0	0	0	1	0
925	16963.16	57	57	0	1	2.27	103	32.51	1	0	0	1	0	0	0	0	1	1	0	1	56	4.1	5	74	162	5.5			96			59.5			23	17		126		0	0	0	2	1	0	0	0	1	0
941	16975.16	56	56	0	1	1.88	75	26.89	1	0	0	1	1	1	0	0	0	0	0	0	57	3.3	4.7	43	100	7.3			86						22	35		27		0	0	0		1	0	0	0	0	0
877	17121.16	69	69	0	1	1.89	75	26.57	0	0	0	1	0	0	0	0	1	0	0	0	68	2.6	4.2	25	79	10.33		49.92	82.5			82.3		5.15			4.9	131	93	1	1	0	2	1	0	0	1	0	0
216	17181.19	65.46	65	0	1	1.93	75	24.21	1	0	0	1	0	0	0	0	1	0	0	0	60.2	2.8	4.1	29.6	74.2	5.348	3.193	59.7	92	76.1	0	81.8	0	5.05			5.3	45		0	0	0	2	1	0	0	1	0	0
184	17269.16	54	54	0	1	2.26	97	27.74	1	0	0	1	0	0	0	0	1	0	0	0	59	3.6	5.4	56	135	7.3			83	56	0	64.1	0		22	50		84		0	0	0	2	1	0	0	1	0	0
462	17295.16	62	62	0	0	1.98	90	37.46	1	1	0	1	0	0	0	0	0	0	0	0	47	4	5.2	71	128	8		67.6	75.9	72.7	0	57.2	0	9.78			5	94		0	0	0	2	1	0	0	1	0	0
805	17317.16	46	46	0	1	2.2	97	31.31	1	0	0	1	1	0	0	0	0	0	0	0	58	3.7	5.4	58	140	7.8		64	65.5	57.7	0			5.61			4.3	72		0	0	0	2	1	0	0	1	0	0
476	17407.17	78	78	0	1	1.94	75	23.94	0	0	0	0	0	0	0	0	0	0	0	0	52	4.3	5.7	81	162	7.949		64.39	87	93.6	0	75.7	0	5.94			5.1	110	53	1	1	0	1	0	0	0	1	0	0
808	17411.19	66.1	66	0	0	1.8	72	28.12	1	0	0	0	0	0	0	0	0	0	0	0	64.7	3.1	4.8	37.9	107.5	8.345	4.386	52.56	65	57.1	0			5.54			4	75		0	0	0	2	1	0	0	0	1	0
913	17535.16	66	66	0	0	1.78	70	27.01	1	0	0	1	0	0	0	0	1	0	0	1	59	3.1	4.4	37	90	7.8			89			66.4			16	18		59		0	0	0	2	1	0	0	1	0	0
880	17569.19	56.15	56	0	1	2.1	95	34.89	0	0	0	1	0	0	0	0	0	0	0	0	60.9	3.3	4.9	44.1	112.8	12.57	7.021	55.84	91.5			80.1		5.04			4.2	90		0	0	0	2	1	0	0	0	1	0
108	17581.16	68	68	0	0	1.69	65	26.71	1	0	0	1	1	1	0	0	1	1	0	1	58	3	4.4	36	88	8.8		50.3	53.7	56.4	0	70.8	0	4.71			5.1	70		0	0	0	2	1	0	0	1	0	0
342	17593.20	57.342	57	0	1	2.16	95	31.38	1	0	0	1	1	0	0	0	1	0	0	0	47			85	162	5.518	3.075	55.73	82	98.1	0	95.3	0	5.16	23	31	4.8	25		0	0	0	1	0	0	0	1	0	0
208	17633.17	60	60	0	1	2.06	86	28.41	0	0	0	1	1	0	0	0	1	1	0	0	56	3.6	5.2	57	129	8.815	4.916	55.77	93.3	71	0	77.1	0	6.77			4.4	60		0	0	0	2	1	0	0	1	0	0
387	17635.19	47.76	47	0	0	1.71	64	24.39	1	0	0	1	0	1	0	1	1	0	0	0	40.4	3.7	5.1	58.1	123.8	9.565	5.819	60.84	58	60.5	0	53.7	0	4.68			4.5	142	77	1	0	1	1	0	0	0	1	0	0
75	17709.17	61	61	0	1	2.05	84	26.51	1	0	1	1	1	1	1	0	0	1	0	0	55			75	130	7.3		55.9	97.4	76.7	0	96.2	0	4.93			5.1	72		0	0	0	2	1	0	0	1	0	0
889	17717.19	51.44	51	0	1	2.34	105	30.68	0	0	0	1	0	0	0	0	0	0	0	0	59.8	3.6	5.3	54.4	135.3	5.889	3.699	62.82	79.5			77.2		5.17			4.6	60		0	0	0	2	1	0	0	1	0	0
194	17721.17	69	69	0	1	1.98	80	26.42	1	1	0	1	0	0	0	0	0	0	0	0	61	3.6	5.4	54	141	9			150	192	1	199	0		9	12		75		0	0	0	2	1	0	0	1	0	0
160	17755.16	60	60	0	1	2.03	87	31.2	1	0	0	1	0	0	1	0	0	0	0	0	62	3.5	5.2	50	130	6.1		50.2	70.6	70.8	0	80.7	0				4.6	98		0	0	0	1	0	0	0	0	1	0
950	17787.16	55	55	0	1	1.89	75	26.57	1	1	0	1	1	0	0	0	1	0	0	1	40	5.3	7.1	95	154	5			78								4.8	52		0	0	0	2	1	0	0	1	0	0
289	17911.18	51.98	51	0	1	2.31	75	30.76	0	0	0	0	0	0	1	0	0	0	0	0	51.2	4.9	6.7	112.8	231.4	11.74	5.779	49.22	117.9	75.2	0	75.4	0	7.35	27	26	4.4	151		0	1	0	1	0	0	0	1	0	0
823	17989.16	67	67	0	1	2.23	100	32.28	1	0	0	1	0	0	0	0	0	0	0	0	56			60	136	7.8			136			141.2			38	57		75		0	0	0	2	1	0	0	1	0	0
962	18001.16	56	56	0	1	1.86	73	25.86	0	0	0	1	1	0	1	0	1	1	0	1	58	3.3	4.5	36	88	6.7			69.3					5.17	24	57	5.1	70		0	0	0	2	1	0	0	1	0	0
286	18015.17	77	77	0	0	1.85	76	29.69	1	0	0	1	0	0	0	0	0	0	1	0	66	3.3	5.2	46	125	3.3			65.6	64	0	64.6	0	5.07			4.6	67		0	0	0	2	1	0	0	1	0	0
88	18113.19	68.75	68	0	1	1.99	84	30.12	0	0	0	1	0	0	0	0	1	0	0	0	62	3.3	4.8	43	109	6.851	3.879	56.61	92.6	71.1	0	87.9	0	10.24			4.5	125		0	0	0	4	1	0	0	0	0	1
135	18137.18	60.14	60	0	0	1.82	75	30.82	1	1	0	1	0	0	0	0	0	0	0	0	63	3.1	4.7	37.9	102.4	9.203	5.622	61.08	65.4	63.2	0	75.4	0	5.56	26	34	3.8	114		0	0	0	1	0	0	0	0	0	1
51	18159.17	62	62	0	0	1.84	77	32.05	1	1	0	1	0	1	0	0	0	1	0	0	64	3.3	5	34	94	4.895	2.593	52.96	70.8	63	0	88.5	0	5.84			4.2	30		0	0	0		1	0	0	0	0	0
750	18193.16	52	52	0	1	2.02	87	31.57	1	0	0	1	0	0	1	0	0	0	0	0	60	3.2	4.8	42	105	6.981		53.86	85.3	69.1	0			5.23	32	55	5.3	118		0	0	0	1	0	0	0	0	0	1
429	1821.18	64.25	64	0	1	1.97	84	31.23	1	0	0	1	0	0	0	0	1	1	0	0	64.4	3.3	5.1	44.1	123.8	5.734	3.32	57.9	86.2	97.5	0	86.7	0	5.18			3.9	89			0	0	2	1	0	0	0	1	0
329	18233.17	61	61	0	1	2.58	130	39.25	1	1	1	1	0	0	1	0	1	1	1	0	54	4.2	5.8	49	164	9.9		61.8	73.4	67.7	0	65.8	0	5.85			4.4	65		0	0	0	1	0	0	0	0	1	0
955	18259.16	69	69	0	1	2.02	90	35.16	0	0	0	1	0	0	0	0	1	0	0	1	55	3.4	4.9	49	107	8.107		63.67	73.7								4.6	137	100	1	1	0	2	1	0	0	1	0	0
636	18361.19	72.56	72	0	1	1.78	68	24.98	1	0	0	1	1	0	0	0	1	1	0	1	60.1	3	4.4	35	87.7	8.741	5.981	68.42	103	87.5	0			5.53			4.8	40		0	0	0	2	1	0	0	1	0	0
933	18439.16	63	63	0	1	2.16	100	36.29	1	0	0	1	1	0	0	0	1	1	0	0	46	4.2	5.5	79	146	7.19		56.1	92.4								4.6	112		0	0	0	4	1	0	0	0	0	1
257	18517.17	59	59	0	1	2.05	86	28.73	1	1	1	1	1	0	1	0	1	1	0	0	44	3.5	5	82	147	7.9			100	91.1	0	93.8	0	6.99			5.1	80		0	0	0	2	1	0	0	1	0	0
654	18519.19	67.32	67	0	0	1.79	72	28.84	1	0	0	1	1	0	0	0	1	1	0	1	66.3	2.8	4.4	29.6	87.7	7.733	4.986	64.48	108.6	83.9	0			5.7			5	60		0	0	0	2	1	0	0	1	0	0
276	18519.20	62.641	62	0	1	1.95	76	23.99	1	0	0	1	1	0	0	0	1	0	0	0	42.7	4.1	5.2	74.2	129.5	8.033	4.494	55.6	66.1	68.4	0	70	0	5.64	19	22	4.7	115		0	0	0	4	1	0	0	0	0	1
306	18557.16	55	55	0	1	2.18	95	29.98	1	1	0	1	0	0	0	0	0	0	0	0	55	3.4	4.8	47	106	6.8		55	76.2	74	0	73.3	0	6.45			4.8	67		0	0	0		1	0	0	0	0	0
958	18603.16	54	54	0	1	2.14	93	30.37	1	0	0	1	0	1	0	0	0	1	0	1	56		7.6			8.035		51.2	72					5.7			4.8	65		0	0	0	2	1	0	0	1	0	0
258	18643.17	54	54	0	1	2.13	95	32.87	1	0	0	1	1	0	1	0	1	0	0	0	54	3.7	6.1	71	157	10			71	82.3	0	85	0		16	18		91		0	0	0	1	0	0	0	0	1	0
204	18657.17	73	73	0	0	1.73	69	29.48	1	0	0	1	0	0	0	0	1	0	1	0	57	3.3	4.7	45	104	7.5		61.5	79.5	65	0	71.6	0	5.58			4.6	65		0	0	0	2	1	0	0	1	0	0
936	18681.16	63	63	0	1	1.92	78	27.64	0	0	0	1	0	0	0	0	1	0	1	0	60	3.1	4.6	39	97	5.7		55.9	90.3					6.33			4.2	75		0	0	0	2	1	0	0	1	0	0
887	18703.16	55	55	0	0	1.87	79	32.05	0	0	0	1	0	0	0	0	1	0	1	0	65	2.9	4.6	33	98	5.3		49	57.1			78.2		5.59			4.4	55		0	0	0	1	0	0	0	0	1	0
730	18723.19	53.89	53	0	1	2.03	83	26.79	1	0	0	1	1	0	1	0	1	1	0	1	61.9	3.2	4.8	41	107.5	5.85	3.347	57.2	74.4	71.2	0			5.14			5.2	35		0	0	0		1	0	0	0	0	0
57	18725.19	66.93	66	0	1	1.62	57	21.19	1	0	0	1	1	1	1	0	0	1	1	0	57.7	2.6	3.7	24.6	58.1	7.366	4.485	60.88	94.2	92	0	116.4	0	5.21			4.6	60		0	0	0	2	1	0	0	1	0	0
166	18733.19	59.75	59	0	1	2	80	25.25	1	0	0	1	1	0	1	0	0	1	0	1	66.4	3.7	5.9	58.1	173.2	7.117	4.324	60.76	69.2	60.1	0	69.7	0	4.17			3.9	57		0	0	0	2	1	0	0	1	0	0
293	18741.17	62	62	0	0	2.03	92	36.39	1	1	0	1	1	0	0	1	1	1	1	0	51	3.5	4.8	48	110	7.484	3.836	51.26	101.2	103	0	103	0	8.05			5.1	119		0	0	0	1	0	0	0	0	0	1
905	18789.16	52	52	0	0	2.04	86	29.07	1	0	0	1	0	0	1	0	0	0	0	1	61	3.4	5.1	48	125	6.871		40.11	73			71.1		5.51			4.7	159	76	0	0	1	2	1	0	0	0	1	0
607	18789.19	52.98	52	0	1	2.25	105	35.91	0	0	0	1	0	1	0	0	0	0	0	0	62.4	2.8	4.2	29.6	78.6	7.085	3.887	54.87	101.6	95.4	0			4.82			4.1	55		0	0	0	2	1	0	0	1	0	0
854	18821.16	58	58	0	0	1.9	75	25.95	1	0	0	1	1	0	1	0	0	0	0	0	58	3.3	5	44	118	9.147		60.44	84.5			94.1		4.97			4.3	145		0	0	0	2	1	0	0	0	1	0
606	19081.19	67.68	67	0	1	2.07	89	30.44	0	0	0	1	0	0	0	0	0	0	0	1	65.8	3	4.7	35	102.4	4.893	2.358	48.2	99.7	95.9	0			4.83			4.3	85		0	0	0	2	1	0	0	0	1	0
439	19137.17	48	48	0	1	2.02	85	29.41	1	0	1	1	1	0	1	0	1	1	1	0	55	4.1	5.8	74	166	11	7.869	71.54	77.3	81	0	69.3	0	5.07			4.4	55		0	0	0		1	0	0	0	0	0
570	19141.17	67	67	0	0	1.69	63	24.61	0	0	0	1	0	1	0	1	0	0	0	0	50	3.6	5.6	57	122	11.94	8.681	72.7	80.3	143	1			6.51			4.2	171	73	1	0	1	1	0	0	0	1	0	0
412	19197.17	70	70	0	1	1.81	70	25.71	1	1	0	1	1	0	0	0	1	1	0	0	52	3.8	5.2	62	129	8.085	4.965	61.41	71.2	85	0	75.8	0	5.12			4.7	42		0	0	0	2	1	0	0	1	0	0
247	19205.17	52	52	0	1	1.84	70	23.94	1	0	0	0	1	0	0	0	0	1	0	0	48	3.5	5.4	72	141	7.103	3.656	51.48	86.4	64	0	67.2	0	4.9			4.3	45		0	0	0	2	1	0	0	1	0	0
814	19227.16	64	64	0	0	2.04	90	33.46	1	0	0	1	0	1	0	0	1	0	0	1	64	3.1	4.7	36	100	9		43.4	66.6	53.4	0			5.99			4.7	78		0	0	0	1	0	0	0	0	1	0
784	19255.16	67	67	0	0	1.78	72	29.59	1	1	0	1	1	0	0	0	0	0	0	0	62	3.2	4.8	41	109	7.9		51.9	76.7	63.8	0			6.3			5.2	70		0	0	0	2	1	0	0	1	0	0
193	1927.19	56.8	56	0	1	2.29	105	33.52	1	0	0	1	1	0	0	0	0	1	0	1	55.3	3.9	5.5	65.9	147.4	7.001	3.651	52.15	82.6	69	0	76.1	0	5.65			4.6	60		0	0	0	2	1	0	0	1	0	0
180	1929.19	65.53	65	0	1	2.24	100	31.56	0	0	0	1	1	0	0	0	1	1	0	0	48.7	4	5.6	70	153.7	7.01	4.475	63.83	90	90.4	0	99	0	5.26			4.5	30		0	0	0		1	0	0	0	0	0
536	19301.17	58	58	0	1	2.05	85	27.76	0		0	1	0	0	0	0	1	0	0	0	48	4.3	5.7	81	158	7.287	4.578	62.82	100.2	129	1	91	0	4.93			4.8	58		0	0	0	1	0	0	0	0	1	0
499	19303.17	77	77	0	1	2.01	84	29.07	0	0	0	1	0	0	0	0	1	1	0	0	58	2.8	4	32	72	10.39	7.522	72.42	95.8	109	0	86.7	0	5.55			4.6	150	85	1	1	0	1	0	0	0	0	1	0
774	19319.16	64	64	0	1	2.01	83	28.06	1	0	0	1	1	0	0	0	1	1	1	1	48			100	206	9.4		55.8	69.4	65.8	0			5.31			4.7	99		0	0	0	1	0	0	0	0	0	1
543	19429.17	81	81	0	1	2.14	97	34.78	1	1	0	1	0	0	0	0	0	1	1	0	64	3	4.6	35	97	8.2			175.5	282	1	239	0	6.94			4.8	140	85	1	1	0	1	0	0	0	1	0	0
165	19503.16	53	53	0	0	2.08	98	40.27	1	0	0	1	1	0	0	0	0	0	0	0	68.5	2.9	4.7	32						60.4		70.1	0					90		0	0	0	2	1	0	0	1	0	0
343	19513.17	61	61	0	0	1.99	84	30.12	1	0	0	1	1	0	0	0	1	0	1	0	56	3.7	5.2	57	129	5.11		51.7	58.5	68	0	65.2	0	5.11			4.5	103		0	0	0	1	0	0	0	0	0	1
389	19541.18	62.74	62	0	1	2.22	100	32.65	1	1	0	0	0	0	1	0	0	1	0	0	61.5	3.6	5.4	54.4	141.3	8.92	4.138	46.39	84.1	93	0	86.1	0	12.11			4.7	86		0	0	0	1	0	0	0	0	1	0
952	19563.16	59	59	0	0	2.05	85	27.76	1	0	0	1	0	0	0	0	0	0	0	0	55	3.2	4.3	40	85	7.14			76.2					4.76	29	44	4.9	150		0	0	0	2	1	0	0	0	1	0
664	1957.16	70	70	0	0	1.99	88	34	1	1	0	1	0	0	0	0	1	0	0	0	71	3.1	5.2	38	129	8		57	79	82	0			10	32	90	4.1	90		0	0	0	1	0	0	0	0	1	0
416	1957.17	51	51	0	1	2.03	86	30.11	1	0	0	1	0	0	0	0	0	0	0	0	63	3.4	5.2	49	131	9.3		62	80.5	73	0	63	0	6	22	43	4.7	102		0	0	0	2	1	0	0	0	1	0
922	19581.16	58	58	0	1	2.65	132	36.95	0	0	0	1	1	0	0	0	0	1	0	1						12.08			65.7			60.8		6.63			4.7	87		0	0	0	2	1	0	0	0	1	0
713	19613.19	70.28	70	0	0	1.85	76	30.06	1	1	0	1	0	0	0	0	1	1	0	1	63.7	3.2	4.9	41	112.8	9.383	6.486	69.13	74.6	72.9	0			8.52				110		0	0	0	2	1	0	0	0	1	0
459	19629.17	60	60	0	0	2.01	82	27.08	1	1	0	1	0	0	0	0	1	1	0	0	59	4.2	6.2	79	143	10.1		54.1	61.4	81	0	65.7	0	7.49			4.4	104		0	0	0	1	0	0	0	0	1	0
817	19657.16	66	66	0	1	1.88	75	26.89	1	0	0	1	1	0	0	0	1	0	0	0	57	3.4	4.9	48	111	10.6		62.6	76.4	52	0			4.8			6	49		0	0	0	2	1	0	0	1	0	0
959	1969.16	62	62	0	1	2.35	105	30	1	0	0	1	0	0	0	0	0	1	0	0	53	3.7	5.2	57	132	9.2			72					4.7			4.2	80		0	0	0	2	1	0	0	1	0	0
924	19709.16	43	43	0	0	1.58	54	20.08	1	0	0	0	0	0	0	0	1	0	0	1	70	2.3	4.1	18	74	6.7		62.7	68.5			59.9		4.96			4.4	69		0	0	0	1	0	0	0	1	0	0
307	19789.17	57	57	0	1	1.86	72	24.91	0	0	1	1	1	0	1	0	1	1	0	0	55	3.8	5.3	55	125	9		79.7	65	70	0	69.3	0	5.72	28	14	4.3	92		0	0	0	1	0	0	0	0	0	1
923	19793.16	63	63	0	0	1.79	72	28.84	1	0	0	1	1	0	0	0	0	0	0	0						8.9			63			60.4		4.94	19	22	4.2	124		0	0	0	2	1	0	0	0	1	0
544	19849.17	64	64	0	1	2.14	92	29.7	1	0	1	1	0	0	1	0	0	0	0	0	64	3.1	4.7	43	101	8.2			99.4	119	0	75	0	5.91			5.5	110		0	0	0	2	1	0	0	0	1	0
115	19851.17	53	53	0	0	2	87	32.74	1	0	0	1	1	0	0	1	0	0	1	0	56	3.7	5.3	101	153	7.5			77	69	0	83	0	6.26	22	35	4.5	113		0	0	0	1	0	0	0	1	0	0
761	19859.16	56	56	0	1	2.22	100	33.03	1	1	0	1	1	0	0	0	1	0	0	1	52	3.5	5.1	90	126	11.8		64.7	95	68	0				31	27		110		0	0	0	2	1	0	0	0	1	0
230	19867.16	66	66	0	1	2.02	81	25.56	1	0	0	1	1	0	0	0	0	0	0	0	58	3.9	5.5	66	154					69.6		74.6	0					120		0	0	0	1	0	0	0	0	1	0
651	19869.17	67	67	0	1	1.89	75	26.26	0	0	0	1	0	0	0	0	1	0	0	0	65	2.6	4.7	25	104	6.9			101.3	85	0			6.74			5.3	65		0	0	0	2	1	0	0	1	0	0
947	19875.16	55	55	0	1	1.96	79	26.7	0	0	0	0	0	0	0	0	1	1	1	0	60	3.4	5	48	120	9.4		64.9	79.3					5.13			5.2	43		0	0	0	1	0	0	0	1	0	0
937	19891.16	58	58	0	1	1.78	70	27.34	1	0	0	1	0	0	0	0	1	0	0	1	48	3.5	4.6	50	97	7.12		66.64	89.4								4.9	64		0	0	0	2	1	0	0	1	0	0
961	19905.16	67	67	0	0	1.92	84	34.52	1	1	0	1	0	0	0	0	0	0	0	1	56	3.5	4.9	51	112	7.7		46.7	69.4					6.05			4.8	30		0	0	0	1	0	0	0	1	0	0
915	19917.16	58	58	0	1	2.01	83	28.06	1	0	0	1	1	0	0	0	0	1	0	0	56	3.2	5	41	118	7.39			71.2			64.1		5.3			4.9	22		0	0	0		1	0	0	0	0	0
856	1995.16	63	63	0	1	2.11	86	25	1	0	0	1	0	0	0	0	1	1	0	0	65	3.2	5	41		7.7		53	88			94		6			4.5	86		0	0	0	1	0	0	0	0	0	1
310	19959.19	53.51	53	0	1	2.08	84	24.08	1	0	0	0	0	0	0	0	1	1	0	1	78.2	2.7	5.1	27	123.8	8.771	6.164	70.27	75.9	75.4	0	74.6	0	4.62				85		0	0	0	1	0	0	0	0	1	0
13	20049.17	74	74	0	1	1.87	74	26.22	1	0	1	1	1	0	0	0	1	1	0	0	57	3.1	4.4	41	88	7.5		54	88.8	89.9	0	140.3	1	6.44			4.8	83		0	0	0	1	0	0	0	0	1	0
746	20071.16	62	62	0	0	1.74	70	29.52	1	1	0	1	1	0	0	0	0	0	0	0	62	3.1	4.7	42	105	8.2		67.8	68.6	69.7	0			4.01	12	10	4.7	26		0	0	0		1	0	0	0	0	0
390	20107.17	68	68	0	1	2.1	88	27.77	0	0	0	1	0	0	0	0	1	1	0	0	55	3.5	4.9	46	113	7.82	4.59	58.7	81.1	88.1	0	80.9	0	5.68			4.3	108		0	0	0	2	1	0	0	0	1	0
799	20227.19	34.79	34	0	1	2.13	90	28.41	1	0	0	1	1	0	0	0	1	1	0	1	48.6	4.5	6	92.4	180	8.677	5.598	64.51	80.6	60	0			5.7			4.5	100	35	1	0	0	1	0	0	0	1	0	0
666	20233.16	70	70	0	0	1.85	76	29.69	1	0	0	1	1	0	0	0	1	1	0	0	50	3.9	5.3	62	127	5.7		53.6	67.7	81.4	0			6.46			3.9	57		0	0	0	2	1	0	0	1	0	0
91	2027.19	51.04	51	0	1	2.09	86	26.54	0	0	0	1	1	0	1	0	0	0	0	1	56.9	3.3	4.7	44.1	102.4	6.91	2.926	42.35	78.6	76.4	0	93.1	0	5.09			4.1	60		0	0	0	2	1	0	0	1	0	0
949	20317.16	53	53	0	1	1.98	78	24.62	1	0	0	1	0	0	0	0	0	0	0	1	48	4.2	5.5	68	132	8.39			78.6						22	31		32		0	0	0	2	1	0	0	1	0	0
948	20343.16	57	57	0	1	2.17	97	32.79	1	0	0	1	1	0	1	0	1	0	0	0	56	4.2	5.9	77	176	7.495		54.16	78.7					4.63			4.2	87		0	0	0	1	0	0	0	0	1	0
604	20349.16	55	55	0	1	2.23	96	28.67	0	0	0	1	1	0	0	0	1	1	0	0	58	3.6	5.3	55	135	7.9		59.6	115.1	97	0			5.52			5.1	64		0	0	0	2	1	0	0	1	0	0
356	2035.19	68.43	68	0	1	1.81	68	23.53	0	0	0	1	1	0	1	0	1	1	0	1	57.1	3.7	5.3	58.1	135.3	5.923	3.457	58.37	93.7	85.4	0	81.5	0	5.1			4.1	54		0	0	0		1	0	0	0	0	0
791	20365.16	47	47	0	1	2.09	89	29.4	1	0	0	1	0	0	1	0	0	0	0	0	64	3.2	5	41	116					62.6								65		0	0	0	1	0	0	0	0	1	0
452	20371.17	53	53	0	1	2.14	93	30.37	0	0	0	1	1	0	0	0	1	0	0	0	46	4.3	5.6	103	151	8.646	4.433	51.27	88.3	104	0	89.4	0	4.44			3.8	63		0	0	0	1	0	0	0	0	1	0
628	20389.16	55	55	0	1	1.65	56	18.93	1	0	0	0	1	0	1	0	0	0	0	0	39			81	140	6.3		55.2	73	89	0			5			4.7	105		0	0	0	1	0	0	0	0	0	1
673	20407.16	60	60	0	1	2	83	28.38	1	1	0	1	0	0	0	0	1	1	0	1	49	4.2	5.6	79						80.4								130		0	0	0	1	0	0	0	1	0	0
510	2041.19	50.94	50	0	0	1.59	53	18.78	0	1	0	1	0	0	1	0	1	1	0	0	58.1	2.9	4.3	32.2	83.1	6.416	2.636	41.09	73.2	101	1	74	0	6.29			4.4	60		0	0	0	2	1	0	0	1	0	0
668	2043.16	62	62	0	1	2.17	95	31	1	0	0	1	1	0	0	0	1	1	0	0	64	2.9	4.4	31	86	6.4		62	76	81	0			6			4.5	25		0	0	0	1	0	0	0	1	0	0
964	20509.16	59	59	0	0				1	0	0	0	0	0	0	0	1	1	0	0	70.8	2.7	4.5	27	92.4	7.6		55.4	67					4.29			4.3	94		0	0	0	2	1	0	0	0	1	0
969	20535.16	45	45	0	1	1.8	69	24.74	0	1	0	0	1	1	0	0	0	0	0	0	45	4.3	5.5	83	150													110		0	0	0	2	1	0	0	1	0	0
916	20631.16	65	65	0	1	2.17	95	31.02	1	0	0	1	1	0	0	0	0	1	0	0	52	4.4	6	87	180	8.56			86.1			64		8.69			4.8	101	54	1	0	0	1	0	0	0	1	0	0
513	20643.20	50.28	50	0	1	2.15	94	30.69	0	0	1	1	1	0	1	0	1	1	0	0	53			63	135	10.03	7.479	74.58	73	95.5	0	67.7	0	5.06	15	18	4.1	35		0	0	0		1	0	0	0	0	0
243	20687.19	66.52	66	0	1	1.83	72	26.45	1	0	0	1	0	0	0	0	1	0	0	0	65.8	3	4.7	35	102.4	9.1			86.5	77.1	0	80.8	0		22	27		65		0	0	0	2	1	0	0	0	1	0
911	20731.16	57	57	0	1	2.04	85	28.08	0	0	0	1	0	0	0	0	0	0	0	0	54	3.7	5.1	57	125	6.039		44.86	58.2			67		7.29			3.5	88		0	0	0	1	0	0	0	0	1	0
44	2085.19	61.25	61	0	1	2.08	90	31.14	1	0	0	1	0	0	0	0	1	1	0	1	65.8	3	4.7	35	102.4	7.302	3.828	52.42	79.6	71	0	99	1	5.41			4.7	67		0	0	0	2	1	0	0	1	0	0
250	21057.17	48	48	0	1	2.09	85	25.66	1	0	1	1	1	0	1	0	0	0	0	0	55	3.2	4.6	55	124	6.557	3.627	55.32	96.3	96	0	99.1	0	5.23			4.8	12		0	0	0		1	0	0	0	0	0
96	21215.19	67.86	67	0	1	2.01	86	31.21	0	1	0	1	0	0	0	0	1	0	0	0	65.4	3.2	5	41	118.2	9.095	5.161	56.75	77.5	68.5	0	84.3	0	3.71				139	61	1	1	0	1	0	0	0	1	0	0
339	21261.18	50.31	50	0	1	1.97	82	29.05	1	1	0	1	0	0	0	0	1	1	0	0	63.7	3.2	4.9	41	112.8	6.457	3.973	61.54	66.6	68	0	65.5	0	8.46			4	45		0	0	0	2	1	0	0	1	0	0
24	21319.19	67.29	67	0	1	2	82	27.72	0	0	0	1	1	0	1	0	1	1	0	1	55.8	3.6	4.7	54.4	102.4	7.015	4.332	61.75	94.9	74	0	109.4	1	5.38			5.1	75		0	0	0	2	1	0	0	0	1	0
811	21331.16	45	45	0	1	1.9	80	31.25	1	0	0	1	0	0	0	0	0	0	0	0	51	4	5.5	71	144	8.6		53.7	68.2	55	0			4.9			5	100		0	0	0	2	1	0	0	1	0	0
494	21363.17	69	69	0	1	1.99	80	26.12	0	0	0	1	0	0	0	0	1	0	1	0	60	2.9	5	47	120	9.3			119	109	0	88	0		17	14		70		0	0	0	1	0	0	0	0	1	0
407	21403.17	70	70	0	1	1.99	80	26.12	1	0	0	1	1	0	1	0	1	1	0	0	56	4	5.4	75	150	8.133	5.548	68.21	70.5	81	0	72.8	0	5.96			4.4	162	42	1	0	1	2	1	0	0	1	0	0
485	21459.16	65	65	0	1	1.86	75	27.89	1	0	0	1	1	0	1	0	1	1	0	0	60	3.1	4.5	37	91	8.753		47.78	63	90	1	70.6	0				6.4	52		0	0	0	2	1	0	0	1	0	0
608	21503.16	57	57	0	1	1.96	80	27.68	1	0	0	1	1	0	0	0	0	0	0	0	58	3.6	5.2	84	130	7.988		68.82	82	95	0			4.7			4.8	50		0	0	0	2	1	0	0	1	0	0
245	21509.17	67	67	0	1	1.86	76	29.32	0	0	0	1	1	0	0	0	1	1	0	0	51	4.4	6	88	177	7.147	4.499	62.95	73.3	75	0	78.2	0	4.75			4.2	134	58	1	1	0	1	0	0	0	1	0	0
725	2157.19	65.41	65	0	1	2.31	107	34.54	0	0	0	1	1	0	1	0	0	1	0	1	58	4	5.7	70	160	7.517	5.179	68.9	70.4	71.5	0			5.69			4.1	115		0	0	0	1	0	0	0	0	0	1
330	21687.17	67	67	0	1	1.97	81	28.36	1	0	0	1	0	0	0	0	1	1	0	0	62	3.2	4.4	42	111	6.961	4.671	67.1	97.1	90	0	88	0	6.38			4.5	105		0	0	0	2	1	0	0	0	1	0
239	21821.20	72.313	72	0	1	1.93	78	26.99	1	0	0	1	0	0	0	0	1	1	0	0	60	3	4.4	35	87.7	7.382	4.662	63.15	79.7	76.6	0	80.8	0	5.95	35	43	4.5	60		0	0	0	2	1	0	0	1	0	0
797	22061.19	63.25	63	0	1	1.94	75	23.94	0	0	0	1	0	0	0	0	0	0	0	0	65	3.2	5	41	119	5.609	3.021	53.86	71.6	60.9	0			5.27			4.8	86		0	0	0	2	1	0	0	0	1	0
561	22077.17	66	66	0	1	2.21	98	31.64	1	0	0	1	1	0	0	0	1	1	0	0	42	4.5	5.9	92	173	6.295	3.308	52.55	91.3	198	1	85.9	0	5.22			4	145		0	0	0	4	1	0	0	0	0	1
409	22221.17	79	79	0	1	1.91	70	20.45	1	0	0	1	0	0	0	0	1	0	1	0	58	3.6	5	54	128	7.643	4.247	55.56	88.8	93	0	84.1	0	5.28			4.7	55		0	0	0	2	1	0	0	1	0	0
866	22299.19	67.69	67	0	1	1.98	78	24.62	0	0	0	1	0	0	0	1	0	0	0	0	68.5	2.9	4.7	32.2	102.4	7.208	5.204	72.2	102.9			89.1		5.8			5.5	158		0	0	0	2	1	0	0	0	1	0
134	22337.17	69	69	0	1	1.8	69	25.04	0	0	1	1	1	0	0	0	1	1	1	0						7.3			81	88.8	0	101	0		15	13		132	76	1	0	1	1	0	0	0	0	1	0
337	22353.17	63	63	0	1	2.05	90	33.06	1	0	0	1	1	0	0	0	1	1	0	0	61	3.4	5.1	47	123	8.412	5.614	66.74	93.6	88	0	85.6	0	5.61			4.3	65		0	0	0	2	1	0	0	1	0	0
647	22449.19	59.06	59	0	1	2.06	86	28.41	1	0	0	1	1	0	0	0	1	1	0	1	58.9	3.5	5.1	50.9	123.8	8.47	5.272	62.24	107.3	85.6	0			4.92			4.7	80		0	0	0	2	1	0	0	0	1	0
47	22737.19	56.72	56	0	1	2.23	100	32.28	1	0	0	1	1	0	0	0	1	0	0	1	53.2			59	126	6.242	3.653	58.52	75.9	66.4	0	93.4	1	5.27			4.7	104		0	0	0	4	1	0	0	0	0	1
380	22825.17	56	56	0	1	1.9	70	21.13	1	0	0	1	0	0	1	0	0	1	0	0	62	3.3	5	44.1	118.2	7.2			71.9	78	0	72	0	4.6			3.9	116		0	0	0	1	0	0	0	0	0	1
117	23175.17	60	60	0	1	1.89	77	28.63	0	0	1	0	1	0	1	0	1	1	0	0	67	4	6.5	70	216	7.882	4.662	59.15	72.9	72.3	0	86.1	0	4.58			4.6	187	98	1	1	0	1	0	0	0	1	0	0
714	23257.19	62.37	62	0	1	2.12	93	31.8	1	0	1	1	0	1	0	0	1	1	1	1	64	3	4.6	35	97.3	6.5			88.7	72.9	0				16	16		95		0	0	0	2	1	0	0	0	1	0
112	23343.17	68	68	0	1	2.41	71	22.41	0	0	1	1	1	0	1	0	1	1	0	0	56	3.8	5.4	62	141	8.1		51.9	97.2	67.3	0	81.4	0	6.06			4.6	23		0	0	0		1	0	0	0	0	0
64	23453.17	70	70	0	1	2.21	98	31.28	1	1	0	1	1	0	0	0	1	1	1	0	64	3.4	5.1	32	118	9.517	5.298	55.67	107.6	97	0	119	0	8.23			4.7	30		0	0	0		1	0	0	0	0	0
197	23467.17	61	61	0	1	1.98	82	28.37	1	0	0	1	0	0	0	0	1	1	1	0	59	3.2	4.6	39	97	5.823	3.088	53.03	89.9	98	0	105	0	4.86			5.1	81		0	0	0	2	1	0	0	1	0	0
271	2373.19	50.5	50	0	1	2.34	110	35.51	1	0	0	1	1	0	0	0	1	1	0	1	58.3	4.1	5.8	74.2	166.6	5.961	3.444	57.78	104.4	90.4	0	92.4	0	4.97			4.4	80		0	0	0	2	1	0	0	1	0	0
152	23731.19	56.48	56	0	1	2.2	95	29.32	0	0	0	1	1	0	0	0	0	1	0	0	61.9	3.2	4.8	41	107.5	6.288	3.871	61.57	94.6	66.9	0	77.4	0	5.53			4.9	110		0	0	0	2	1	0	0	1	0	0
109	24191.19	70.16	70	0	0	1.83	70	24.22	0	0	0	1	0	0	0	1	0	0	0	1	64.8	2.6	4	24.6	70	8.593	5.754	66.97	73.8	72.4	0	86.8	0	4.35			4.2	123		0	0	0	1	0	0	0	0	0	1
396	24325.19	70.28	70	0	0	1.89	80	21.05	0	0	0	1	0	0	0	1	1	1	0	0	65.4	3.2	5	41	118.2	8.081	5.172	64	57.3	57.7	0	50.1	0	6.35			3.9	185	85	1	0	1	1	0	0	0	1	0	0
107	24353.19	64.86	64	0	1	2.12	98	36.89	1	0	0	1	0	0	0	0	1	0	0	1	61.7	3.4	5.1	47.4	123.8	5.642	3.478	61.64	74	62.7	0	77.5	0	5.2			4.3	130		0	0	0	5	1	0	0	0	0	0
600	24595.19	70.43	70	0	1	1.9	79	30.1	1	1	0	1	1	0	0	0	1	1	1	1	54.9	3.5	4.9	50.9	112.8	12.41	8.6	69.31	97.2	98	0			4.12			4.9	130		0	0	0	2	1	0	0	0	1	0
413	24613.19	63.42	63	0	1	1.79	69	25.34	0	0	0	1	0	0	0	0	0	0	0	1	52.8	4.2	5.8	78.6	166.6	8.02	5.907	73.65	95.7	83.9	0	74.6	0	5.89			4.5	140		0	0	0	2	1	0	0	0	1	0
793	24675.19	63.35	63	0	0	1.7	64	25	0	0	0	1	0	0	0	0	0	0	0	0	64.4	3.3	5.1	44.1	123.8	6.856	3.136	45.75	70.6	61.5	0			7.88			4.5	132	85	1	1	0	1	0	0	0	1	0	0
812	24689.19	69.28	69	0	0	1.6	58	23.53	0	0	0	1	1	0	0	0	1	1	1	1	43.8	4.6	5.9	97.3	173.2	7.601	5.139	67.6	73.2	54.9	0			4.64			4	93	40	1	1	0	1	0	0	0	1	0	0
842	25143.19	55.36	55	0	1	2.25	103	34.02	0	1	0	1	0	0	0	0	1	1	0	1	62.1	3	4.5	35	92.4	7.6	5.284	51.9	151.8			101.5		9.89			5.5	190		0	0	0	1	0	0	0	0	0	1
309	2533.17	55	55	0	0	1.85	76	29.69	1	0	0	0	0	0	0	0	1	1	0	0	57	2.5	4	22.3	70	5.5			42	57.4	0	56.6	0	5.4	25	34		35		0	0	0		1	0	0	0	0	0
483	2559.16	54	54	0	1	1.81	69	24	1	0	0	1	0	0	0	0	1	1	0	0	58	3.5	5	50	120	7.9		55	102	125	0	106	0	3.6			4.7	56		0	0	0	1	0	0	0	0	1	0
431	25619.19	57.26	57	0	1	2.32	105	31.7	1	1	0	1	1	0	0	0	1	1	0	0	55.3	3.9	5.5	65.9	147.4	9.8			72.8	93.8	0	82.6	0		22	40		175		0	0	0	4	0	0	0	0	0	0
92	2583.17	62	62	0	1	2.28	105	33.9	1	0	0	1	0	0	0	0	0	0	0	0	64	3	4.6	35	97	8.1		54.3	86.8	78	0	94.6	0	5.1			4.7	46		0	0	0	2	1	0	0	1	0	0
334	25947.18	44.95	44	0	1	1.86	74	26.85	1	0	0	1	0	0	0	0	1	1	0	0	52.2	3.8	5.2	62	129.5	12.08	8.711	72.1	90.3	73	0	70.9	0	5.13			4.4	153		0	0	0	2	1	0	0	0	1	0
681	26141.19	75.02	75	0	0	1.81	76	32.89	0	0	0	1	0	0	0	0	0	0	0	0	66.8	2.6	4.1	24.6	74.2	9.193	5.61	61.02	83.9	77.8	0			5.07			4.2	185	95	1	1	0		1	0	0	0	0	0
262	2629.17	62	62	0	1	2.2	100	33.8	0	0	1	1	1	0	1	1	0	1	0	0	56	3.3	4.7	45	103	7		59.3	75.2	67	0	69.6	0	5.1			4.7	119		0	0	0	1	0	0	0	0	0	1
656	2643.19	55.23	55	0	1	2.38	110	33.21	0	0	0	1	1	0	0	0	0	0	0	0	61.5	3.6	5.4	54.4	141.3	8.6			91	83.6	0				49	78		105		0	0	0	2	1	0	0	0	1	0
637	2645.19	45.56	45	0	1	2.1	90	30.07	0	0	0	1	1	0	0	0	1	0	1	1	60.6	3.7	5.5	58.1	147.4	10	5.18	51.78	79	87.2	0			4.38			4.7	75		0	0	0	2	1	0	0	1	0	0
67	26503.19	63.44	63	0	1	1.99	80	25.83	0	0	0	1	0	0	0	0	1	1	0	0	65	3.4	5.3	47.4	135.3	8.931	5.023	56.24	118.5	73.1	0	94.1	0	4.63			4.6	134		0	0	0	1	0	0	0	1	0	0
437	2657.19	57.12	57	0	1	2.23	108		1	1	0	1	1	0	0	0	1	1	1	1	56.2	3.8	5.4	62	141.3	9.414	6.065	64.43	181.4	115	0	103.6	0	6.41			4.3	90		0	0	0	2	1	0	0	0	1	0
632	26775.19	65.21	65	0	0	1.77	70	28.04	1	1	0	1	1	0	0	0	1	0	0	0	62.1	3	4.5	35	92.4	8.096	4.982	61.53	86.9	88.3	0			5.85			4.3	45		0	0	0	2	1	0	0	1	0	0
200	2691.17	43	43	0	1	2.01	85	30.12	1	0	1	1	1	0	1	0	1	0	0	0	65	3.5	5.6	51	162	11.9		73.7	75.7	66	0	73	0	4.8			4.3	110		0	0	0	1	0	0	0	0	1	0
965	27181.19	62.61	62	0	0	1.86	73	25.86	0	1	0	1	1	0	0	0	1	1	0	1	57	3.5	5	50.9	118.2	8.494	3.791	44.63	65.6					4.36			4	105		0	0	0	2	1	0	0	0	1	0
669	2767.16	54	54	0	1	1.98	82	28	1	0	0	1	0	0	0	0	1	1	1	0	52	3.5	5.3	51	134	8.4		62	90	81	0			5.2			4.8	45		0	0	0	1	0	0	0	1	0	0
676	2775.16	47	47	0	1	2.38	110	32	1	0	0	1	1	0	0	0	0	0	0	0	63	3.7	5.7	57	105	9			115	80	0			4.9	25	36	4.6	45		0	0	0	1	0	0	0	0	1	0
682	28011.19	49.72	49	0	1	2.01	85	30.12	1	0	0	1	1	0	0	0	1	0	1	1	55.1	3.7	5.2	58.1	129.5	6.4	3.393	53.02	95.1	77.8	0			3.92	15	19	4.5	105		0	0	0	2	1	0	0	0	1	0
614	28037.19	43.96	43	0	1	2.01	87	31.96	1	0	0	1	1	0	0	0	0	0	0	0	52.5	4	5.5	70	147.4	5.754	2.934	50.99	125.1	93.5	0			5.35			4.9	70		0	0	0	2	1	0	0	1	0	0
129	28541.19	52.36	52	0	1	2.37	113	36.48	1	1	0	1	1	0	1	0	1	1	0	0	54	3.6	5	54.4	118.2	12.2	8.328	68.28	113.4	104.8	0	117.5	0	6.19			5.3	100		0	0	0	2	1	0	0	0	1	0
364	2901.19	75.3	75	0	0	1.86	80	33.73	0	0	0	1	1	0	0	0	1	1	1	1	53.7	3.4	4.7	47.4	102.4	5.967	3.623	60.72	88.2	126.1	1	121.7	0	3.98			4			0	0	0	2	1	0	0	1	0	0
777	2903.19	66.61	66	0	1	2.03	85	28.73	1	0	0	1	1	0	0	0	1	1	1	1	61.7	3.4	5.1	47.4	123.8	7.394	4.871	65.88	86.5	64.8	0			5.15			4.6	106		0	0	0	1	0	0	0	0	0	1
287	29615.19	65.847	65	0	0	2.17	95	31.02	0	0	0	1	0	0	0	1	0	0	0	0	62	3	4.5	35	92.4	4.822	2.325	48.22	112	89.7	0	90	0	5.51			3.6	122	43	1	0	0	1	0	0	0	1	0	0
674	3007.19	60.3	60	0	1	2.07	86	27.76	1	0	0	0	1	0	1	0	1	1	0	1	58	4	5.8	70	166.6	6.637	3.272	49.3	88.8	80.1	0			5.47			4.7	45		0	0	0	2	1	0	0	1	0	0
931	3069.19	58.85	58	0	1	2.05	85	27.44	0	0	0	1	1	0	1	0	1	1	0	1	42.2	4.5	5.7	92.4	160	8.405	4.703	55.95	105.9					4.91			4.8	57		0	0	0	2	1	0	0	1	0	0
944	3099.19	61.4	61	0	1	2.13	95	32.87	1	0	0	1	1	0	0	0	1	0	0	1	45.6			68	125	8.138	4.377	53.78	84.1					6.01			4.8	70		0	0	0	2	1	0	0	0	1	0
900	3107.19	57.53	57	0	0	1.91	82	32.85	0	0	0	1	0	0	0	0	0	0	0	1	63.3	2.9	4.4	32.2	87.7	6.714	3.701	55.12	66.5			72.7		4.72			4.4	30		0	0	0		1	0	0	0	0	0
55	3111.16	43	43	0	1	2	83	28	1	0	0	1	1	0	0	0	1	1	0	0	58	3.6	5.3		133	4.96			91	78	0	103	0	4.2	16	11	4.6	53		0	0	0	1	0	0	0	0	1	0
863	3113.19	59.47	59	0	1	2.04	85	28.4	1	0	0	1	0	0	0	0	1	0	0	1	63.7	3.2	4.9	41	112.8	5.786	3.829	66.17	86.1			91.2		5.52			4.9	85		0	0	0	2	1	0	0	0	1	0
712	3209.16	64	64	0	1	2	82	27	1	0	0	1	1	0	0	0	0	1	0	0	60	3.5	5.4	50	141	6.3		55	90	73	0			4.8			4.9	56		0	0	0	1	0	0	0	1	0	0
829	3229.16	64	64	0	1	1.92	76	25	1	0	0	1	1	0	0	0	0	1	0	0						9		60				122						150	55	1	1	0	1	0	0	0	1	0	0
935	3321.16	77	77	0	1				1	0	0	1	0	0	1	0	1	1	1	0	61	3.6	5.4	56	143	6.2		66	92					4.5			4.8	50		0	0	0	1	0	0	0	0	1	0
381	3351.16	54	54	0	1	2.48	120	36	0	1	0	1	0	0	1	0	1	1	0	0	61	3.5		51	131	8			62	73	0	67	0	6.4			4.2	39		0	0	0	1	0	0	0	1	0	0
332	3375.19	44.32	44	0	1	1.76	68	26.23	1	0	0	0	1	0	0	0	0	0	0	0	63	3.1	4.7	37.9		7.138	3.58	50.15	69.5	73.3	0	71.3	0	4.86			5.4	81		0	0	0	2	1	0	0	0	1	0
891	3411.19	65.16	65	0	0	1.87	79	32.46	0	0	0	1	1	0	0	0	0	0	0	0	66.9	2.9	4.6	32.2	97.3	6.7			69			76.7			65	57		71		0	0	0	2	1	0	0	0	1	0
646	3497.19	62.11	62	0	1	1.89	73	24.39	1	0	0	1	1	0	0	0	1	1	1	1	65.8	3	4.7	35	102.4	7.979	5.157	64.63	87.5	85.6	0			4.36			3.8	60		0	0	0	1	0	0	0	0	1	0
161	351.20	73.577	73	0	1	2.11	87	26.26	1	0	1	1	1	0	1	0	1	1	0	0	62	3.5	5.3	50.9	135.3	6.117	2.948	48.19	89.1	93.9	0	103.8	0	5.35	21	11	5.2	100		0	0	0	2	1	0	0	0	1	0
552	3531.16	69	69	0	0	1.94	84	33	1	0	0	1	0	0	0	0	0	0	0	0	60	3.6	4.6	40	97	7		66	58	160	1	98	0	7.8			3.8	134		0	0	0	1	0	0	0	0	0	1
914	3571.19	75.9	75	0	0	1.82	75	30.82	0	0	0	1	0	0	0	0	1	0	0	1	53.3	3.2	4.4	41	87.7	7.861	5.133	65.3	79.1			66.4		5.82			5.8	162	101	1	1	1	1	0	0	0	1	0	0
224	3583.20	71.43	71	0	0	1.78	71	28.44	1	0	0	1	0	0	0	0	1	0	0	0	54	3.6	5	54.4	118.2	7.415	4.296	57.94	60.8	61.6	0	67.1	0	5.58			4.7	120		0	0	0	1	0	0	0	0	0	1
514	3751.16	63	63	0	1	2.26	95	26	1	0	0	1	0	1	0	0	1	0	0	0	56	3.2	4.6	42	95	12		77	81	379	1	351	0	3.7			4.6	120		0	0	0	1	0	0	0	0	0	1
836	3761.16	78	78	0	1	1.87	75	27	1	0	0	1	1	0	0	0	5	0	0	0	42	4	5.1	71	123	7.8		64	107			108		4.9	25	20	4.9	76		0	0	0	1	0	0	0	0	1	0
787	3883.19	70.39	70	0	0	1.72	64	23.8	0	0	0	1	0	0	0	1	0	0	0	0	62.4	2.8	4.2	29.6	78.6	10.46	5.686	54.38	67.3	63.4	0			6.92			5.6	25		0	0	0		1	0	0	0	0	0
899	4003.19	65.96	65	0	1	2.18	98	33.13	0	1	0	1	0	1	1	0	0	0	1	0	59.9	3.4	5	47.4	118.2	8.441	4.603	54.53	107.7			73.7		7.49			4.3	25		0	0	0		1	0	0	0	0	0
906	4025.19	54.86	54	0	1	2.27	100	30.19	0	0	0	1	1	0	0	0	1	0	0	1	72.5	2.8	4.8	29.6	107.5	8.505	4.334	50.95	84.9			70.6		5.56			4			0	0	0		1	0	0	0	0	0
29	4169.16	66	66	0	0	1.89	78	29	1	1	0	1	0	0	0	0	0	1	0	0	62	3.6	5.5	55	147	7.7		49		55		89	1					98		0	0	0	1	0	0	0	0	0	1
457	423.16	70	70	0	1	2.4	107	29	1	1	1	1	0	0	0	0	0	1	0	0	58	4	5.6	63	152	5.9		62	73	87	0	72	0	81			4.7	219	125	1	1	0	1	0	0	0	1	0	0
150	4243.18	84.17	84	0	1	1.86	73	25.86	1	0	0	1	1	1	0	0	1	0	0	0	55	3.8	5.4	64	144	12.09	7.949	65.74	71.9	96	0	106.5	0	4.1			4.2	32		0	0	0		1	0	0	0	0	0
362	4267.18	43.66	43	0	1	2.34	110	35.51	1	1	1	1	1	0	1	0	1	0	0	0	56	3.2	4.8	42	105	8.665	5.16	59.56	69.1	92	0	87.7	0	6.25			4.2	60		0	0	0	1	0	0	0	0	1	0
815	4281.16	56	56	0	1	2.04	88	31	1	0	0	1	0	0	1	0	1	1	0	0	60	3.5	5.1	50	126	6.5		65	70	53	0			4.8	19	15	3.9	105		0	0	0	1	0	0	0	0	1	0
895	4359.18	67.31	67	0	1	1.86	70	22.6	0	0	0	1	1	0	1	0	1	1	0	0	55	3.1	4.4	39	88	8.238	4.424	53.7	111.6			74.9		7.7			4.9	60		0	0	0	2	1	0	0	1	0	0
903	437.16	51	51	0	1	2.07	86	27	1	0	0	1	1	0	0	0	0	1	0	0	56	3.7	5.3	60	137	6.9		60	64			72		5			4.4	112		0	0	0	1	0	0	0	0	1	0
930	4403.19	56.93	56	0	1	2.08	86	27.14	1	0	0	1	1	0	1	0	1	1	0	1	60.7	3.5	5.2	50.9	129.5	8.5			110						55	55		55		0	0	0	2	1	0	0	1	0	0
653	4411.19	69.7	69	0	1	1.78	65	21.97	1	1	0	1	0	0	0	0	1	1	0	1	60.1	3	4.4	35	87.7	7.657	4.268	55.73	120.9	84.6	0			7.75			5.5	85		0	0	0	2	1	0	0	0	1	0
963	4425.19	66.51	66	0	1	1.88	75	26.89	0	0	0	1	1	0	0	0	1	1	1	1	57	3.2	4.7	41	102.4	7.321	4.161	56.84	69						22	30		80		0	0	0	2	1	0	0	1	0	0
540	4493.16	68	68	0	0	1.81	70	25	1	0	0	1	0	0	0	0	0	0	0	0										123		82	0					60		0	0	0	1	0	0	0	0	1	0
472	4547.16	47	47	0	1	2.37	118	41	1	0	0	1	0	0	0	0	1	1	1	0	67	3.2	5.2	42	129	6.9		52	87	90	0	73	0	4.8			4.1	51		0	0	0	1	0	0	0	1	0	0
897	4731.19	66.57	66	0	1	1.99	84	30.12	0	0	0	1	1	0	0	0	0	0	0	0	50.5			54	109	7.4		51	74.8			74		4.9	45	76	4.3	140		0	0	0	1	0	0	0	0	0	1
442	4827.16	66	66	0	1	1.92	77	27	0	0	0	1	0	0	0	1	0	1	1	0	66	3.5	5.5	51	180	6.2		49	107	120	0	107	0	3.7			5.4	200		0	0	0	1	0	0	0	0	1	0
678	4843.19	57.03	57	0	1	1.99	81	26.75	1	0	0	1	1	0	0	0	0	1	1	0	63.4	3.4	5.2	47.4	129.5	10.44	6.176	59.15	113.4	79.2	0			5.49			4.3	99		0	0	0	2	1	0	0	0	1	0
820	4881.16	62	62	0	1	2.04	85	28	1	1	0	1	0	1	1	0	0	1	0	0	58	3.4		62	108	6.5		56	133			161		8.3			4.8	87		0	0	0	1	0	0	0	0	1	0
909	4911.19	62.75	62	0	1	1.92	80	29.74	0	0	0	1	1	0	0	0	1	0	0	1	38.4	4.3	5.5	83.1	147.4	9.17	5.316	57.97	75.7			69		4.85			4.6	75		0	0	0	2	1	0	0	1	0	0
601	4921.19	62.78	62	0	1	2.14	94	31.41	1	0	0	1	1	0	0	0	1	1	1	1	48.3	4	5.3	70	135.3	8.9		71.1	107.4	97.4	0			4.3			4.4	65		0	0	0	2	1	0	0	1	0	0
240	493.17	53	53	0	1	2.15	94	30.69	1	0	0	1	1	0	1	0	1	1	1	0	62	3.5	5.3	51	133	10			76	64.1	0	68.2	0		16	13		154		0	0	0	2	1	0	0	1	0	0
28	4933.19	64.89	64	0	1	2.08	90	31.14	1	0	0	0	1	0	0	0	1	1	0	0	43.9	4.9	6.3	112.8	201.2	8.006	3.666	45.78	135.1	117	0	151.6	1	5.53			4.4	40		0	0	0		1	0	0	0	0	0
778	4955.19	53.12	53	0	1	1.97	81	28.03	1	1	0	1	0	0	0	0	1	1	1	1	68.1	2.5	4	22.3	70	12.25	8.25	67.37	64.3	64.4	0			8.29			4.3	98		0	0	0	2	1	0	0	0	1	0
794	513.19	64.46	64	0	0	1.78	70	27.34	0	0	0	1	0	0	0	0	0	0	0	0	68.7	2.6	4.2	24.6	78.6	8.517	5.809	68.21	71.4	61.1	0			5.89			4.3	55		0	0	0	1	0	0	0	0	1	0
172	5209.19	63.2	63	0	1	1.78	68	24.98	1	1	0	1	1	0	0	0	1	0	1	0	66.9	3.2	5.1	41	123.8	9.118	5.55	60.87	92.5	95.1	0	104	0	3.48			3.7	54		0	0	0	2	1	0	0	1	0	0
868	5227.19	57.96	57	0	1	1.92	76	25.69	1	0	0	1	0	0	1	0	0	0	0	0	64	3.5	5.4	50.9	141.3	10.08	5.784	57.38	80.7			87.6		5.17			4.5	30		0	0	0	1	0	0	0	1	0	0
639	5247.16	54	54	0	1	2.15	90	27	1	0	1	1	1	0	1	0	0	0	0	0	56	3.8	5.5	64	150					87								58		0	0	0	1	0	0	0	0	1	0
618	5279.16	49	49	0	1	2.48	117	33	1	0	0	0	1	0	0	0	1	1	0	0	54	4.8	6.7	105	234	8.4		54	105	93	0			5			4.9	136	42	1	0	0	1	0	0	0	1	0	0
405	5283.17	70	70	0	1	1.87	75	27.5	1	0	0	1	1	0	0	0	1	1	0	0	53	3.9	5.3	52	110	3.7			52	74.1	0	66.1	0	6.4	33	12	3.3	142		0	0	0	1	0	0	0	0	0	1
703	529.19	62.04	62	0	1	2.24	100	31.56	1	0	0	1	0	0	0	0	1	1	0	0	62.7	3.3	5	44.1	118.2	6.492	3.814	58.74	87.3	74.4	0			4.76			4.5	81		0	0	0	2	1	0	0	1	0	0
953	5305.16	66	66	0	1	2.31	106	33	1	1	0	1	1	0	0	0	0	1	1	0	49	4.3	5.7	83	162	7.8			75						21	26		44		0	0	0	1	0	0	0	1	0	0
580	5325.16	69	69	0	1	2.03	83	26	1	1	0	1	1	0	0	1	1	1	0	0	58	3.7	5.5	61	148	12			134	116	0			7.1	19	15	2.9	138		0	0	0	1	0	0	0	0	1	0
538	5349.17	51	51	0	1	2.09	93	33.35	1	1	1	1	1	0	1	0	1	1	0	0	49	3.2	5.1	64	125	8.8		50.5	80.2	110.6	1	72	0	12.2	27	40	3.3	99		0	0	0	2	1	0	0	1	0	0
593	5469.19	69.11	69	0	1	2.04	85	28.08	0	0	0	1	1	1	0	0	1	1	1	1	60	3.2	4.7	41	102.4	9.275	5.761	62.11	107	102.9	0			5.22			4.9	63		0	0	0	2	1	0	0	1	0	0
670	5577.19	60.83	60	0	1	1.96	80	27.68	1	1	0	1	0	0	0	0	1	1	1	1	62.7	3.3	5	44.1	118.2	5.017	2.429	48.41	79.8	80.9	0			7.49			5.1	55		0	0	0	2	1	0	0	1	0	0
498	5581.16	68	68	0	1	1.94	75	23	1	0	0	1	1	0	1	0	1	0	0	0	47	4.1	5.3	72	136	9.5		56		97		75	0					73		0	0	0	1	0	0	0	0	1	0
692	5583.20	59.485	59	0	1	2.04	83	26.2	1	1	0	1	0	0	1	0	1	1	0	0	65	3	4.7	35	102.4	7.949	5.12	64.41	74.1	75.9	0			5.61	14	23	4.8	105		0	0	0	2	1	0	0	0	1	0
352	5627.16	48	48	0	1	2.47	120	37	0	1	0	1	1	0	1	0	1	1	0	0	53	4.2	5.7	65	140	8.4		59	117	86	0	82.8	0	7.1			4.8	120		0	0	0	1	0	0	0	0	1	0
749	5711.19	58.04	58	0	1	1.85	71	24.57	1	0	0	1	1	0	0	0	1	0	0	1	53	3.5	4.8	51	112	9.146	3.794	41.48	74.8	69.5	0			5.53			5.4	150		0	0	0	2	1	0	0	0	1	0
368	5715.19	48.8	48	0	1	2.14	90	27.78	1	0	0	0	1	0	0	0	1	1	0	1	35.7	4.2	6	78.6	180	9.618	5.212	54.19	112.1	94.1	0	89.3	0	4.72			4.7	172	69	1	0	1	2	1	0	0	1	0	0
638	5949.19	58.19	58	0	1	2.3	108	35.67	1	0	0	1	1	0	0	1	1	1	0	1	54.9			55	122	8.461	5.021	59.34	116.3	87.1	0			5.5			5.1	70		0	0	0	2	1	0	0	1	0	0
795	5981.18	65.14	65	0	0	2.02	93	38.21	1	0	0	1	1	0	0	0	1	1	0	0	58	3.5	5	51	121	7.199	3.503	48.67	61.2	61	0			5.2			4.2	118		0	0	0	1	0	0	0	0	0	1
392	6053.18	72.92	72	0	1	2.29	106	34.22	1	1	1	1	0	0	1	0	1	1	1	0	57	3.9	5.6	65.9	153.7	6			72	85.8	0	78.6	0		18	19	4.6	154		0	0	0	2	1	0	0	1	0	0
919	6057.16	55	55	0	0	1.91			0	1	0	1	1	0	0	0	1	1	0	0	53	3.5	4.9	53	85	7.7			61			63			43	26		27		0	0	0	1	0	0	0	1	0	0
562	6065.16	78	78	0	1	1.69	63	24	1	0	1	1	1	0	1	0	1	1	0	0	42	4.6	5.8	97	198	5.8		58	21	181	1	59	0	4.5	34	21	4.4	88		0	0	0	1	0	0	0	0	1	0
584	6081.19	55.48	55	0	1	2.36	110	33.95	0	0	0	1	1	0	1	0	0	0	0	0	50			55	110	8.609	4.637	53.86	121.8	107.1	0			4.28			5.1	180	37	1	0	0	2	1	0	0	0	1	0
532	6087.19	54.78	54	0	1	2.29	100	29.22	1	1	0	1	1	0	1	0	0	0	0	0	59.9	3.4	5	47.4	118.2	9.536	5.561	58.31	103.3	144	1	107.7	0	4.23			4.1	80		0	0	0	2	1	0	0	1	0	0
68	6187.16	67	67	0	0	1.9	85	37	1	0	0	1	0	0	0	0	1	1	0	0	68	2.8	4.5	29	91	6.8		62	89	72	0	93	0	5.3			4.5	33		0	0	0	1	0	0	0	1	0	0
566	6207.19	71.44	71	0	1	2.55	123	35.17	1	0	0	1	0	0	0	0	0	0	0	0	57	3.5	5	50.9	118.2	7.125	3.789	53.18	136.1	192.2	1			5.97			4.7	90		0	0	0	2	1	0	0	0	1	0
328	6223.17	40	40	0	1	2.17	95	30.67	1	0	1	1	0	0	1	0	1	1	0	0	47	3.7	5.3	59	134	11.5		57.1	74.9	73.7	0	71.8	0	5.1			4.2	120		0	0	0	4	1	0	0	0	0	1
14	6251.16	77	77	0	1	1.97	83	30	1	1	0	1	0	0	0	0	1	0	0	0	66	3.2	4.6	40	97	6.6		60	121	207	1	257	1	6.2			4.7	71		0	0	0	1	0	0	0	0	1	0
127	6305.17	70	70	0	1	2.03	85	28.73	1	0	1	1	0	0	1	0	1	1	0	0	61	3.4	5	49	128	7.5		56.1	101.9	69.2	0	82.1	0	4.7			4.7	130		0	0	0	2	1	0	0	1	0	0
565	6327.19	53.58	53	0	0	2.16	98	34.72	1	0	0	1	1	0	0	0	0	1	0	1	62.1	3	4.5	35	92.4	8.179	5.661	69.22	72.5	687	1			5.29			5.1	75		0	0	0	2	1	0	0	0	1	0
663	6329.19	72.57	72	0	1	2.17	94	29.67	0	0	0	1	0	0	0	0	0	0	0	1	64.7	3.1	4.8	37.9	107.5	8.283	5.204	62.892	97.3	82.2	0			5.38			4.7	87		0	0	0	1	0	0	0	0	1	0
732	6401.19	59.62	59	0	1	2.17	95	31.02	1	0	0	1	1	0	0	0	1	1	1	1	56	3.6	5.1	54.4	123.8	7.2		55.3	82.9	70.9	0			6.32			5	60		0	0	0	2	1	0	0	1	0	0
736	645.19	64.87	64	0	1	2.03	81	25	1	0	0	1	0	0	0	0	0	0	0	0	60	3.2	4.7	41	102.4	8.667	5.063	58.41	71.5	70	0			5.21			4.2	60		0	0	0	2	1	0	0	1	0	0
574	6575.16	69	69	0	1	1.95	80	28	0	0	0	1	0	0	0	0	1	1	0	0	60	3.1	4.7	46	112	11		65	65	123	1			5.3	20	19	5.5	110		0	0	0	1	0	0	0	0	0	1
327	6583.18	71.54	71	0	0	1.74	65	23.88	1	0	0	1	1	0	0	0	0	0	0	0	59	3.3	4.8	44.2	107.5	6.642	3.978	59.9	83	62	0	60.2	0	10.33	19	17	4	46		0	0	0	2	1	0	0	1	0	0
554	6625.17	65	65	0	1	1.97	80	27	1	0	0	1	1	0	0	0	0	1	1	0	57	3.7	5.2	59	132	5		55.1	72.9	139	1	74.8	0	9.7			3.6	25		0	0	0	2	1	0	0	1	0	0
308	6641.17	73	73	0	0	1.6	63	25.8	1	0	0	1	0	0	0	0	0	0	1	0	72	3	5.1	36	125	6.2		62.3	58.9	62	0	61.3	0	5.2			4.8	195	69	1	1	0	1	0	0	0	1	0	0
37	6729.17	70	70	0	1	2.07	85	26.53	1	0	0	1	0	0	0	0	1	1	0	0	60	3.2	4.6	41	103	8.1		68.2	66	69	0	98.2	1	5.2	21	18	4.4	37		0	0	0	1	0	0	0	1	0	0
569	6793.19	63.47	63	0	1	2.02	88	32.32	1	0	0	1	1	0	0	0	0	0	0	0	52.5	4	5.5	70	147.4	6.909	4.209	60.92	130.7	158.6	1			4.26			4.5	90		0	0	0	1	0	0	0	0	0	1
633	6859.18	77.23	77	0	1	1.67	60	22.31	0	0	0	1	1	0	0	0	1	1	0	0	47	4.1	5.4	74.2	141.3	10.51	7.077	67.25	70.3	88	0			5.01			4.2	90		0	0	0	1	0	0	0	0	0	1
840	6859.19	71.44	71	0	0	1.89	80	31.64	0	0	0	1	0	0	0	0	1	1	0	1	64.4	2.8	4.3	29.6	83.1	14.2		87.4	151.4			103.7		6.47			5.3	63		0	0	0	2	1	0	0	0	1	0
61	691.17	56	56	0	0	2.36	110	33.95	0	0	0	1	0	0	0	0	0	0	0	0	55	4.1	5.9	65	145	14.1		62.7	80.2	96	0	119	0	5.24			4	68		0	0	0	1	0	0	0	0	1	0
928	7059.16	66	66	0	1	1.98	82	28	1	0	0	1	1	0	1	0	1	1	0	0	42	4.5	5.8	92	171	7.8		57	138					6.6			5.3	98		0	0	0	1	0	0	0	0	0	1
893	7113.16	71	71	0	1	2.25	102	32	1	1	0	1	1	0	0	0	1	1	0	0	48	4.3	6.2	91	179	9.45		58	102			76		5.7	14	16	4.6	73		0	0	0	1	0	0	0	0	1	0
170	7115.16	51	51	0	1	2.2	96	30	1	0	0	1	0	0	1	0	1	1	0	0	62	3.4	5.1	46	122	8.4		52	116	84	0	93	0	4.6			4.5	35		0	0	0	1	0	0	0	1	0	0
942	7121.16	63	63	0	1	1.96	80	27	0	0	0	1	1	0	1	0	0	1	1	0	55	3.5	5	55	123	9.2		43	85					4.5			4.6	72		0	0	0	1	0	0	0	0	1	0
940	7131.16	45	45	0	1	2.01	87	31.96	1	1	0	1	1	0	0	0	1	0	0	1	42	4.5	6	191	213	14.4			87					9.4			4.1	28		0	0	0		1	0	0	0	0	0
748	7139.19	61.09	61	0	1	2.2	95	29.32	1	1	0	1	1	0	0	0	1	0	0	1	63.4	3.4	5.2	47.4	129.5	5.776	3.151	54.55	87.8	69.6	0			6.39			4.5	115		0	0	0	2	1	0	0	0	1	0
426	7183.17	63	63	0	1	2.07	80	22.16	0	0	0	1	1	0	0	1	1	1	0	0	39	5.3	6.5	127	200	9.6		62	66.9	94.4	1	83.7	0	6.1			4.4	128		0	0	0	1	0	0	0	0	1	0
755	7283.16	68	68	0	0	1.95	84	32.41	1	0	0	1	0	0	0	1	1	0	1	1						5.63		48.6	63.9	68.7	0			5.24			4.3	87		0	0	0	1	0	0	0	0	1	0
177	729.17	73	73	0	1	2.06	90	32.27	1	0	0	1	0	1	0	0	1	1	1	0	62	5.4	5.4	34	141	8.15		73.4	71	66.3	0	75	0	5.63	22	32	4.2	75		0	0	0	2	1	0	0	1	0	0
502	7309.18	67.54	67	0	1	1.73	65	24.17	1	0	1	1	0	0	1	0	1	1	0	0	67.5	2.4	3.8	20.2	62	10.21	4.704	46.09	94	92	0	68.5	0	5.61			5.1	24		0	0	0		1	0	0	0	0	0
355	7311.17	57	57	0	1	1.69	58	19.16	1	0	0	1	0	0	0	0	0	1	0	0	64.7	3.1	4.8	37.9	107.5	4.6			75.1	82.4	0	78.6	0	4.8	18	26	4.7	48		0	0	0	2	1	0	0	1	0	0
354	7311.19	61.22	61	0	1	1.87	75	27.55	1	0	0	1	0	0	0	0	1	1	0	0	57	3.5	5	50.9	118.2	7.176	3.757	52.36	97.7	88	0	84.3	0	5.34			4.8	110		0	0	0	2	1	0	0	1	0	0
351	7331.19	44.13	44	0	1	1.79	69	25.34	1	0	0	1	0	0	0	0	0	0	0	0	54.2	4.7	6.6	102.4	223.6	10	6.083	60.82	83.8	76	0	73	0	5.14			4.5	160	57	1	1	0	2	1	0	0	1	0	0
874	7441.19	70.39	70	0	1	2.01	83	28.06	1	0	0	1	1	0	0	0	1	1	1	1	59	3.3	4.8	44.1	107.5	9.329	6.766	72.53	78.6			84.7		4.78			3.3	55		0	0	0	2	1	0	0	1	0	0
275	7501.17	77	77	0	1	1.71	62	21.97	1	0	0	1	1	0	0	0	1	1	1	0	58	3.2	4.5	42		8.2		70.7	65.3	61	0	62.6	0	4.16			4.1	102		0	0	0	2	1	0	0	0	1	0
192	7515.17	68	68	0	1	2.23	100	32.28	1	0	0	1	1	0	0	1	0	0	0	0	53	3.9	5.5	68	152	6.3		52.6	101.8	65	0	72.3	0	6.03			5	123		0	0	0	1	0	0	0	1	0	0
121	7535.17	68	68	0	1	2.14	90	27.78	0	0	1	1	0	0	1	0	0	0	0	0	60	3.4	5	46	116	8		58	90.7	80	0	93	0	5.8			4	47		0	0	0	1	0	0	0	1	0	0
742	7537.19	78.84	78	0	1	1.72	62	21.45	1	0	0	1	0	0	0	0	1	1	0	1	60.9	3.3	4.9	44.1	112.8	5.833	3.221	55.22	98.9	70	0			5.74			4.5	70		0	0	0	1	0	0	0	0	1	0
575	7669.19	62.61	62	0	1	2.27	100	30.19	0	0	0	1	0	0	0	0	1	0	0	1	70.1	3.3	5.5	44.1	147.4	5.479	3.084	56.29	84.9	120.9	1			5.35			5.5	50		0	0	0	2	1	0	0	1	0	0
147	7695.17	69	69	0	1	1.8	71	26.4	1	1	1	1	1	0	1	0	1	1	0	0	65	3.2	5	41	118					100		110.8	0					125		0	0	0	1	0	0	0	0	1	0
533	7699.17	63	63	0	1	1.9	76	26.3	1	0	0	1	0	0	1	0	1	1	0	0	56	3.5	5.3	52	134	5.3		59.4	83.7	99.7	0	63	0	5.2			5.6	155		0	0	0	4	1	0	0	0	0	1
475	7719.17	74	74	0	1	1.88	73	24.68	0	0	0	1	0	0	0	0	1	1	0	0	64	3.3	5.2	44	130	6.1		58.6	87.3	93.6	0	75.8	0	4.9			4.5	185	85	1	1	0		1	0	0	0	0	0
402	783.16	40	40	0	1	2.16	96	32	1	0	0	1	0	0	0	0	0	1	0	0	47	3.4	5.1	78	139	10			71	87	0	79	0	5.8	18	23	5.1	88		0	0	0	1	0	0	0	0	0	1
765	7831.19	53.14	53	0	1	1.95	78	26.06	1	0	0	1	1	0	0	0	0	0	1	1	60.6	3.7	5.5	58.1	147.4	9.044	3.763	41.61	80	67	0			5.2			5.2	90		0	0	0	4	1	0	0	0	0	1
408	8107.17	70	70	0	1	2.14	93	30.37	1	0	0	1	0	0	0	1	1	1	0	0	74	2.3	4	18	70	8.9		51.32	133	168	1	159.4	0	5.1			4.4	144		0	0	0	2	1	0	0	0	1	0
680	8209.19	51.04	51	0	1	2.19	93	28.08	1	0	0	1	1	0	0	0	1	1	0	0	55.1	3.7	5.2	58.1	129.5	8.85	4.486	50.69	71.7	78.5	0			4.68			4.3			0	0	0		1	0	0	0	0	0
137	8303.18	51.65	51	0	1	1.94	80	28.69	1	0	0	1	0	0	0	0	1	0	0	0	55	3.3	4.7	44.1	102.4	8.149	4.366	53.57	93	75	0	87	0	4.95	56	124	4.9	73		0	0	0	2	1	0	0	0	1	0
888	8309.16	62	62	0	1	1.98	82	28.71	0	0	0	1	0	0	0	0	1	0	0	1	60	3.4	5	48	120	6.102		35.61	76			78		6.15			4.2	28		0	0	0	1	0	0	0	1	0	0
294	8423.18	62.39	62	0	1	2.11	90	29.05	1	1	1	1	1	0	1	0	1	1	0	0	59.9	3.4	5	47.4	118	8.763	5	63.13	77.2	79	0	79	0	12.8			3.7	108		0	0	0	2	1	0	0	0	1	0
667	8471.19	69.17	69	0	1	1.92	72	21.74	0	0	0	0	0	0	0	0	1	0	0	0	50.6			84	170	7.054	3.679	52.16	77.9	81.2	0			5.16			4.7	68		1	0	0	2	1	0	0	1	0	0
720	8479.16	47	47	0	1	2.03	85	28.73	1	0	0	1	0	0	0	0	1	1	0	1	51	3.4	4.7	46	94	8.2			85	72	0			4.8			4.4	80		0	0	0	1	0	0	0	0	1	0
331	8527.16	66	66	0	0	2.18	99	34.26	1	0	0	1	0	0	0	0	1	1	0	0	60	3.4	5	47	118	8.11		53.3	70	87	0	85	0	6.33			3.7	54		0	0	0	2	1	0	0	1	0	0
465	8537.18	65.48	65	0	0	1.52	52	21.1	1	1	1	1	0	0	0	1	0	1	0	0	57.8	2.8	4	29.6	70	9.387	6.23	66.36	59.5	78	0	62	0	5.39	10	17	4.6	73		0	0	0	1	0	0	0	1	0	0
185	8575.18	73.32	73	0	1	2.11	92	31.1	1	1	0	1	0	0	0	0	1	0	0	0	56	3.6	5	54.4	123.8	10.6			147	111	0	119	0		37	41	4.9	75		0	0	0	2	0	1	0	0	0	0
323	8603.18	59.98	59	0	0	2.13	95	32.87	0	0	0	1	1	0	0	0	1	1	0	0	45.9	3.7	4.8	58.1	107.5	4.87	1.738	35.68	70.1	73	0	71.5	0	5.21			4.1			0	0	0	2	1	0	0	0	1	0
282	8665.17	59	59	0	1	2	85	27.44	1	0	0	1	0	0	0	0	0	0	0	0	66	3	4.7	35	103	6.6			63	70	0	71	0		20	51		72		0	0	0	2	1	0	0	1	0	0
116	8681.17	58	58	0	1	1.9	72	22.72	1	0	0	1	1	0	0	0	1	0	0	0	46	3.9	5.1	64	125	14.9		71	82.1	61	0	74.9	0	6.1	28	22	5.3	65		0	0	0	1	0	0	0	0	1	0
704	87.19	64.58	64	0	1	1.66	60	22.86	1	0	0	0	1	0	0	0	0	0	0	0	62.1	3	4.5	35	92.4	9.25	5.487	59.32	88	74.4	0			4.88			4.2	135		0	0	0	2	1	0	0	0	1	0
726	8741.19	53.13	53	0	1	1.86	70	22.86	1	0	0	0	1	0	0	0	1	0	0	0	56.2	3.8	5.4	62	141.3	6.548	4.598	70.23	88.8	71.5	0			5.62			4.4	80		0	0	0	5	1	0	0	0	0	0
181	8795.19	18.32	18	0	1	1.82	67	21.88	0	0	0	0	0	0	0	0	0	0	0	1	59.1	3.7	5.6	58.1	153.7	5.148	3.1	60.22	68.9	62.4	0	70.7	0	5.53			4.9			1	0	1		0	0	0	0	0	0
650	8801.19	62.25	62	0	1	1.92	78	27.64	1	0	0	0	0	0	0	0	1	0	1	1	65.8	3	4.7	35	102.4	10.28	5.263	51.21	80.5	85	0			4.75			4	70		0	0	0	1	0	0	0	0	1	0
18	8873.18	71.23	71	0	1				0	0	0	1	1	0	0	0	1	0	1	0	56.8	3.1	4.4	38	87.7	10.23	5.126	50.08	99	107	0	147.8	1	5.27			4.2				0	0	2	1	0	0	0	1	0
164	8901.18	59.52	59	0	1	2.33	110	35.92	0	0	0	1	1	0	0	0	1	1	0	0	53	4	5.6	72	154	6.693	3.996	59.7	84.4	65	0	74.8	0	5.1			4	140		0	0	0	1	0	0	0	0	0	1
548	899.17	47	47	0	1	2.13	91	29.38	0	0	0	0	0	0	0	0	1	1	0	0	59	4.6	6.7	96	232	10.1		56.1	130.9	119	0	65.2	0	6.05	22	31	4.4	148	84	1	0	1	1	0	0	0	1	0	0
133	9039.19	54.14	54	0	1	2.22	100	32.65	1	0	0	1	0	0	0	0	1	1	1	0	57.6			61	144	13.03	7.248	55.62	91	75	0	87.4	0	5.74			5.3	50		0	0	0	2	1	0	0	1	0	0
186	9061.16	50	50	0	0	1.72	64	23.4	1	0	0	1	1	0	0	0	1	0	0	1						7.4		56.4	58	37	0	45	0	7.89			4.5	63		0	0	0	1	0	0	0	0	1	0
12	9163.17	78	78	0	1	1.84	70	23.9	1	0	0	1	1	0	0	0	0	0	0	0	53	3.6	5.1	54	126	8.1		71.7	125.5	147.2	0	198.7	1	5.3			4.8	100		0	0	0		1	0	0	0	0	0
73	9169.19	70.59	70	0	0	2.07	96	38.46	1	1	0	1	0	0	0	0	0	0	0	0	63	3.1	4.7	37.9	102.4	7.675	4.761	62.04	72.6	69.8	0	90.3	0	5.75			4.4	115	54	1	1	0		1	0	0	0	0	0
644	9179.19	61.38	61	0	1	1.86	70	22.86	1	0	0	0	1	0	0	0	1	1	0	0	43.6	4.4	5.9	87.7	173.2	4.918	3.043	61.88	84.3	86	0			5.17			5	50		0	0	0	2	1	0	0	1	0	0
685	919.19	63.57	63	0	1	1.65	60	23.44	1	0	0	1	1	0	0	0	0	0	0	0	45.1	3.8	4.9	62	112.8	8.501	4.903	57.67	104.2	77.4	0			6.69			5.2	65		0	0	0	1	0	0	0	0	1	0
627	921.19	55.62	55	0	1	2.21	95	28.68	1	0	0	1	0	0	0	0	0	1	0	1	59.9	3.4	5	47.4	118.2	9.12	4.547	49.86	110.3	89.1	0			5.91			5.4	100		0	0	0	2	1	0	0	0	1	0
821	9223.16	66	66	0	0	1.95	83	31.24	1	1	0	1	1	0	0	0	1	0	0	1	56	3.4	4.9	46	112	6.655		69.1	114			146		14.95			4	57		0	0	0		1	0	0	0	0	0
758	9227.19	65.71	65	0	1	1.69	62	23.05	1	0	0	1	0	0	0	0	1	1	0	0	40.5	4.6	5.7	97.3	160	10.08	4.252	42.18	91.7	68.5	0			5.3			4.9	137		0	0	0	2	1	0	0	0	1	0
371	9231.16	60	60	0	1	2.23	100	32.28	1	1	0	0	0	0	0	0	1	1	0	1	66	3.4	5.3	46	137	6.08		60.3	86	91	0	86	0	4.53	22	46	4.2	70		0	0	0	2	1	0	0	1	0	0
871	9255.16	68	68	0	1	1.95	80	28.01	1	0	0	1	0	0	0	0	0	0	0	0						6.229		53.45	72			86			16	18	10	30		0	0	0		1	0	0	0	0	0
753	9299.19	63.63	63	0	1	2.13	95	32.87	0	0	0	0	1	0	0	0	1	1	0	0	64.4			26	73	5.279	3.096	58.66	81.9	69	0			5.54			4.6			0	0	0	2	1	0	0	0	1	0
99	9305.19	58.83	58	0	1	1.98	83	29.41	1	0	0	1	1	0	0	0	1	1	1	1	67.4	3	4.8	35	107.5	11.92	6.264	52.54	98.8	64.2	0	79.5	0	5.34			4.6	55		0	0	0	2	1	0	0	0	1	0
800	9331.19	60.73	60	0	0	2.14	100	38.1	1	1	0	1	1	0	0	0	1	1	1	1	62	3.1	4.6	37.9	97.3	8.118	4.306	53.04	73	59.8	0			7.95			4.6	92		0	0	0	2	1	0	0	0	1	0
615	9395.19	62.38	62	0	1	2.07	86	27.76	1	0	0	1	1	0	0	0	1	1	0	1	53	3.7	5	58.1	118.2	6.044	4.22	69.81	88.1	93.3	0			4.74			4.4	100		0	0	0	2	1	0	0	0	1	0
261	9471.20	65.21	65	0	1	1.98	84	30.48	1	0	0	1	1	0	0	0	0	1	1	0	53.3			63	135	6.961	3.742	53.75	88.4	69.6	0	72.2	0	6.78	18	22	5.5	77		0	0	0	2	1	0	0	1	0	0
872	9573.19	63.61	63	0	1	2.02	86	30.47	1	0	0	1	0	0	0	0	0	0	0	0	62.7	3.3	5	44.1	118.2	7.2		59.4	77.2			85.8		5.43			5	100		0	0	0	2	1	0	0	0	1	0
195	9585.17	57	57	0	1	2.3	105	33.14	0	0	0	0	1	0	1	0	1	0	0	0	55	3.7	5.2	57	132	11.8		60.2	82.8	104.4	0	111.4	0	5.6	19	25	4.2	55		0	0	0	1	0	0	0	0	1	0
652	9635.19	65.97	65	0	1	2.05	85	27.76	0	0	0	1	0	0	0	0	1	0	0	1	62.1	3	4.5	35	92.4	6.4		53.4	94.2	84.8	0			12.08			4.2	177		0	0	0	1	0	0	0	0	0	1
71	9643.19	66.08	66	0	1	1.99	80	25.83	0	0	0	0	1	0	1	0	1	0	0	1	52.5	4	5.5	70	147.4	11.26	9.058	80.41	101.2	77.6	0	98.1	0	5.99			4.2	120		0	0	0	2	1	0	0	0	1	0
926	9829.16	63	63	0	0	1.87	78	31.24	1	0	0	1	0	0	0	0	1	0	0	1	58			48	120	5.853		51.36	53			53		5.64			4.7	34		0	0	0		1	0	0	0	0	0
33	9919.17	66	66	0	0	2.03	84	27.74	0	1	0	1	0	0	0	0	1	0	0	0	50	3.8	5.2	67	130	11.6		64.4	108.8	74.1	0	105.6	1	8.8			4.1	72		0	0	0	1	0	0	0	0	1	0
588	9919.19	64.42	64	0	1	2.27	104	33.57	1	0	0	1	1	0	0	0	1	1	0	1	61.5	3.6	5.4	54.4	141.3	5.938	3.27	55.07	112.4	104.3	0			5.58			4.5	50		0	0	0	3	0	0	1	0	0	0
[truncated: 50 more columns]
